# Supplementary material for: Genomic insight into the nocturnal adaptation of the black-crowned night heron (Nycticorax nycticorax)
Source: BMC Genomics. 2022 Oct 3;23:683. doi: 10.1186/s12864-022-08904-y (PMC9531477; doi:10.1186/s12864-022-08904-y)
Supplement: Supplementary file 2 — Additional file 2: Supplement Table S1. xlsx [file 12864_2022_8904_MOESM2_ESM.xlsx]

## Sheet: Sheet1
Supplement Table S1 Visual-related orthologous list in the black-crowned night heron and six birds.
Gene ID	Egretta garzetta	Gallus gallus	Nipponia nippon	Nycticorax nycticorax	Anhinga anhinga	Cochlearius cochlearius	Scopus umbretta
ABCA4	XM_035902862.1	XM_040678174.1	XM_009468371.1	scaffold_244	not found	not found	NXX56193.1
ABI2	Ega_R011508	GENSCAN00000012341	Nni_R007611	NheS0033g036	NXC66136.1	NXE73886.1	NXX57374.1
ACTL6A	XM_035898446.1	XM_040678847.1	XM_009472885.1	scaffold_239	NXC69227.1	NXE73043.1	NXX52399.1
ACVR2B	Ega_R001074	GENSCAN00000031296	Nni_R014137	NheS0461t001	NXC74505.1	NXE78077.1	NXX57296.1
ACVRL1	not found	GENSCAN00000013004	Nni_R016301	not found	NXC76066.1	NXE81785.1	NXX52938.1
ADAMTS18	Ega_R009462	GENSCAN00000027783	Nni_R011470	NheS0000t133	NXC68179.1	NXE77305.1	NXX59123.1
AGTPBP1	not found	ENSGALG00000012595	Nni_R011822	not found	not found	not found	not found
AHR	Ega_R015775	GENSCAN00000029244	Nni_R003103	NheS0231t001	NXC66127.1	NXE79625.1	NXX52883.1
ALDH1A1	Ega_R008617	GENSCAN00000008827	Nni_R014740	NheS0004t061	NXC70730.1	NXE83486.1	not found
ALDH1A2	Ega_R006682	GENSCAN00000016120	not found	NheS0002t116	NXC66619.1	NXE75439.1	NXX52479.1
ALDH1A3	Ega_R007699	GENSCAN00000011301	Nni_R009744	NheS0063t013	NXC69446.1	NXE74434.1	NXX63015.1
AOC3	not found	GENSCAN00000032385	Nni_R009948	not found	NXC76868.1	NXE79004.1	NXX55486.1
APC	Ega_R006278	GENSCAN00000007220	Nni_R001614	NheS0041t024	not found	not found	not found
AQP1	Ega_R001034	GENSCAN00000031175	Nni_R003937	NheS0477t002	NXC67696.1	NXE77914.1	not found
AQP5	Ega_R013136	GENSCAN00000025829	Nni_R015720	NheS0615t013	NXC78682.1	NXE83876.1	NXX57389.1
ARID1A	Ega_R000202	GENSCAN00000000817	Nni_R014945	NheS0605t006	NXC75972.1	NXE73799.1	NXX53911.1
ARR3	Ega_R009917	GENSCAN00000003158	Nni_R003582	NheS0031t009	NXC72511.1	NXE83090.1	NXX52042.1
ATOH7	Ega_R004163	GENSCAN00000005357	Nni_R012812	NheS0113t021	NXC71119.1	NXE76544.1	not found
ATP8A2	Ega_R016556	GENSCAN00000021842	Nni_R013537	NheS0054t033	NXC68510.1	NXE80488.1	not found
AXIN1	Ega_R010237	GENSCAN00000010263	Nni_R005226	NheS0692t002	NXC70385.1	NXE77947.1	NXX58797.1
B9D1	Ega_R010250	GENSCAN00000015047	Nni_R000681	NheS0521t002	NXC69641.1	NXE77934.1	not found
BAK1	Ega_R000389	GENSCAN00000025072	Nni_R010904	NheS0544g001	NXC73883.1	NXE81123.1	NXX54452.1
BBS4	Ega_R006540	GENSCAN00000033151	Nni_R005484	NheS0071t039	NXC74020.1	NXE80825.1	NXX63441.1
BBS7	Ega_R011387	GENSCAN00000024027	Nni_R009605	NheS0223g003	NXC69851.1	NXE74497.1	NXX60340.1
BCAR3	Ega_R002303	GENSCAN00000005182	Nni_R014089	NheS0244t006	NXC69132.1	NXE75043.1	NXX61824.1
BCL11B	Ega_R004209	GENSCAN00000009927	Nni_R005129	NheS0003t022	NXC73141.1	NXE78525.1	NXX60787.1
BFSP1	Ega_R005648	GENSCAN00000015787	Nni_R014614	NheS0014g051	NXC68670.1	NXE82057.1	NXX56253.1
BFSP2	Ega_R016487	GENSCAN00000025633	Nni_R011459	NheS0171t009	not found	not found	not found
BMP6	not found	not found	Nni_R011931	NheS0124t011	NXC70446.1	NXE82778.1	not found
BMP7	Ega_R003716	GENSCAN00000035137	Nni_R012926	NheS0044t033	NXC67249.1	NXE72846.1	NXX62869.1
BMPR1B	Ega_R014924	GENSCAN00000003947	Nni_R001004	NheS0053t034	NXC65905.1	NXE74572.1	NXX60975.1
BMPR2	Ega_R007032	GENSCAN00000012297	Nni_R007578	NheS0033g063	NXC71307.1	NXE77439.1	NXX59589.1
CACNA1S	Ega_R004115	GENSCAN00000024772	Nni_R006889	NheS0985t001	NXC74097.1	NXE83045.1	NXX62667.1
CACNB2	Ega_R014059	GENSCAN00000023422	Nni_R012325	NheS0035t030	NXC69460.1	NXE75185.1	NXX53969.1
CACNB4	Ega_R004291	GENSCAN00000013389	Nni_R001767	NheS0571t001	not found	NXE84195.1	not found
CALB1	Ega_R002541	GENSCAN00000030025	Nni_R013062	NheS0666t001	not found	NXE76922.1	NXX58566.1
CASP2	Ega_R015892	GENSCAN00000030478	Nni_R008020	NheS0011t145	NXC74009.1	NXE81882.1	NXX61182.1
CCDC66	Ega_R004561	GENSCAN00000003677	Nni_R008655	NheS0152g006	NXC68105.1	NXE72007.1	NXX56028.1
CDON	Ega_R004247	GENSCAN00000002760	Nni_R007418	NheS0982t001	NXC76882.1	NXE84643.1	NXX55348.1
CEP290	Ega_R009094	GENSCAN00000018555	Nni_R004068	NheS0043t002	not found	NXE74896.1	not found
CHD7	Ega_R008371	GENSCAN00000023844	Nni_R015623	NheS0263t001	NXC70640.1	NXE79016.1	NXX59199.1
CHRDL1	Ega_R010069	GENSCAN00000008692	Nni_R012268	NheS0025g064	NXC70663.1	NXE73920.1	NXX58871.1
CLIC4	Ega_R000228	GENSCAN00000000975	Nni_R014975	NheS0293t021	NXC73451.1	NXE73731.1	NXX55007.1
CLN5	Ega_R008179	GENSCAN00000015562	Nni_R004723	NheS0397t001	NXC67271.1	NXE80512.1	NXX58619.1
CLN6	Ega_R006368	GENSCAN00000011415	Nni_R009698	NheS0063t056	NXC70948.1	NXE83962.1	NXX63371.1
CLN8	Ega_R013771	GENSCAN00000011899	Nni_R002344	NheS0017g005	NXC71981.1	NXE84493.1	NXX64181.1
CNGA1	Ega_R012686	GENSCAN00000026731	Nni_R008151	NheS0150t014	NXC68705.1	NXE76426.1	NXX52425.1
CNGA3	Ega_R011928	GENSCAN00000016927	Nni_R002789	NheS0418t002	NXC71388.1	NXE73588.1	NXX55162.1
CNGB1	Ega_R006161	GENSCAN00000035274	Nni_R009254	NheS0165t009	NXC72298.1	NXE84031.1	NXX52559.1
CNGB3	XM_035891164.1	XM_015282847.2	XM_009476549.1	scaffold_134	NXC66425.1	NXE77258.1	not found
COL1A1	Ega_R015956	GENSCAN00000032766	Nni_R011284	NheS1402t001	NXC77732.1	not found	NXX57275.1
COL4A1	Ega_R003172	GENSCAN00000023199	Nni_R012010	NheS0019t003	NXC68051.1	NXE79732.1	NXX56198.1
COL5A1	Ega_R010192	GENSCAN00000005894	Nni_R002164	NheS0541t001	NXC65951.1	not found	NXX59758.1
CRB1	Ega_R002975	GENSCAN00000008170	Nni_R006753	NheS0184t005	NXC66585.1	NXE74360.1	NXX60715.1
CRYAA	Ega_R011071	GENSCAN00000019758	Nni_R010314	NheS0300g004	NXC69685.1	NXE84830.1	NXX63517.1
CRYAB	Ega_R008866	GENSCAN00000002692	Nni_R012679	NheS0374g015	NXC77523.1	NXE81919.1	NXX60327.1
CRYBA1	Ega_R000695	GENSCAN00000000086	Nni_R014744	NheS0187t001	NXC75475.1	NXE84245.1	NXX61667.1
CRYBA2	Ega_R004724	GENSCAN00000015254	Nni_R016354	NheS1068t003	NXC75381.1	NXE78608.1	not found
CRYBA4	not found	GENSCAN00000015254	Nni_R015265	NheS0734t007	NXC67287.1	NXE82090.1	NXX56558.1
CRYBB1	Ega_R014987	GENSCAN00000015229	Nni_R015266	NheS0734t006	NXC67286.1	NXE82093.1	NXX56558.1
CRYBB2	not found	XM_015275225.3	Nni_R005863	NheS0512t002	NXC67832.1	NXE84865.1	NXX64287.1
CRYBB3	not found	GENSCAN00000015193	Nni_R005864	not found	NXC67835.1	NXE84864.1	NXX60012.1
CRYGS	not found	NM_001170527.2	Nni_R012582	NheS0144t032	NXC73186.1	NXE84279.1	NXX53807.1
CTNNB1	Ega_R013172	GENSCAN00000025748	Nni_R011439	NheS0084t028	NXC67270.1	NXE80417.1	NXX54091.1
CTNS	Ega_R000881	ENSGALT00000007373.6	Nni_R011630	NheS0187g029	NXC69992.1	NXE78719.1	NXX55087.1
DIXDC1	Ega_R008864	GENSCAN00000002701	Nni_R012676	NheS0374t012	NXC66402.1	NXE81916.1	NXX60328.1
DLG1	Ega_R010372	GENSCAN00000002145	Nni_R007260	NheS0040t015	NXC70159.1	NXE75159.1	NXX62762.1
DNAJC19	Ega_R013916	GENSCAN00000028138	Nni_R004997	NheS0239t002	NXC70233.1	NXE73064.1	NXX56351.1
DRD2	Ega_R008854	GENSCAN00000002723	Nni_R012663	NheS0953t002	NXC66396.1	NXE84988.1	NXX55387.1
DSCAM	Ega_R011043	GENSCAN00000019709	Nni_R004472	NheS0154g009	NXC65720.1	NXE77589.1	NXX57677.1
EPAS1	Ega_R001321	GENSCAN00000036689	Nni_R007820	NheS0091t017	not found	NXE76852.1	NXX61633.1
EPHB1	Ega_R010830	XM_040705809.1	Nni_R012576	NheS0144t037	NXC67517.1	NXE80277.1	NXX56917.1
EPHB2	Ega_R000515	not found	Nni_R003218	not found	NXC68170.1	NXE83405.1	NXX58095.1
FASLG	Ega_R013509	GENSCAN00000008413	Nni_R003496	NheS0056t061	NXC68037.1	NXE75563.1	NXX62529.1
FAT3	Ega_R005654	GENSCAN00000021775	Nni_R013454	NheS0211t001	NXC73126.1	NXE75768.1	NXX55513.1
FGFR2	Ega_R009539	XM_040702289.1	Nni_R001342	NheS0009t078	NXC65926.1	NXE81736.1	NXX59858.1
FGFR3	Ega_R000446	GENSCAN00000005158	Nni_R004896	NheS0117t005	NXC71317.1	not found	NXX54301.1
FKBP8	Ega_R012959	GENSCAN00000001455	Nni_R015595	NheS0448g019	NXC78550.1	NXE85084.1	NXX62701.1
FOXN4	Ega_R008067	GENSCAN00000015179	Nni_R005880	NheS0593t001	NXC70789.1	NXE80789.1	NXX56101.1
FOXP2	Ega_R003200	GENSCAN00000026290	Nni_R002917	NheS0008t043	NXC65495.1	NXE77812.1	NXX59316.1
FRS2	Ega_R014287	GENSCAN00000016327	Nni_R011185	NheS0047g012	NXC75037.1	NXE72700.1	NXX63548.1
FZD4	not found	GENSCAN00000027356	Nni_R013470	NheS0313t005	NXC72492.1	NXE85018.1	NXX63594.1
FZR1	Ega_R012942	GENSCAN00000001262	Nni_R015745	NheS1143t002	not found	NXE84432.1	NXX63741.1
GABRR2	Ega_R015146	GENSCAN00000011546	Nni_R007885	NheS0006t013	NXC73379.1	NXE72932.1	NXX55700.1
GJA1	Ega_R003575	GENSCAN00000013775	Nni_R000439	NheS0007g068	NXC65837.1	NXE73362.1	NXX60907.1
GJA10	Ega_R005082	GENSCAN00000011543	Nni_R007876	NheS0006t019	NXC71335.1	NXE72943.1	NXX53015.1
GJA3	Ega_R009895	GENSCAN00000021963	Nni_R013572	NheS0054t008	NXC65544.1	not found	NXX56726.1
GJA8	Ega_R009372	GENSCAN00000019581	Nni_R012456	NheS0358g004	NXC70479.1	NXE76201.1	NXX53065.1
GJC1	Ega_R015065	GENSCAN00000032674	Nni_R008282	NheS0301t012	NXC74441.1	not found	NXX58327.1
GJE1	Ega_R009637	not found	Nni_R000342	not found	not found	NXE76699.1	not found
GLI3	not found	GENSCAN00000009490	Nni_R015306	NheS0183t005	NXC66695.1	NXE80221.1	NXX60174.1
GLRA1	Ega_R006186	GENSCAN00000022369	Nni_R002405	NheS0266t002	NXC66432.1	NXE74826.1	NXX61759.1
GLRB	Ega_R000963	XM_420379.7	Nni_R001086	NheS0330t004	NXC66615.1	NXE75269.1	not found
GNA11	Ega_R009800	GENSCAN00000001258	Nni_R007104	NheS0625t007	NXC73732.1	NXE82356.1	NXX53304.1
GNAQ	Ega_R008161	GENSCAN00000003233	Nni_R014720	NheS0004t079	NXC69236.1	NXE79587.1	not found
GNAT1	Ega_R004589	GENSCAN00000022749	Nni_R007474	NheS0092t008	NXC75004.1	NXE78050.1	NXX58765.1
GNAT2	XM_009640452.2	NM_204690.2	XM_009466434.1	scaffold_976	NXC76872.1	NXE85249.1	NXX58835.1
GNB1	Ega_R013665	GENSCAN00000017276	Nni_R010709	NheS0367t011	NXC75954.1	NXE76349.1	NXX62798.1
GNB3	Ega_R015872	GENSCAN00000030753	Nni_R011841	NheS0011t122	NXC77500.1	NXE81673.1	NXX54656.1
GNB5	Ega_R006714	NM_001293242.3	Nni_R009867	NheS0002t091	NXC70543.1	NXE73270.1	NXX64321.1
GNGT2	Ega_R007254	GENSCAN00000032750	Nni_R011266	not found	not found	NXE83098.1	NXX52862.1
GPM6A	Ega_R011206	GENSCAN00000014508	Nni_R001142	NheS0013t052	NXC70150.1	NXE72183.1	not found
GPR179	not found	GENSCAN00000032826	Nni_R011237	not found	NXC77867.1	NXE84642.1	NXX59551.1
GRHL2	Ega_R002623	GENSCAN00000029872	Nni_R013125	NheS0214t014	NXC70273.1	NXE78202.1	NXX58662.1
GRHL3	Ega_R000233	GENSCAN00000000794	Nni_R014980	NheS0293t026	NXC73440.1	NXE73715.1	NXX59433.1
GRIN2A	Ega_R002513	GENSCAN00000010003	Nni_R005254	scaffold_21	NXC66532.1	not found	not found
GRK1	not found	GENSCAN00000034012	Nni_R006087	NheS0436t018	not found	NXE85909.1	NXX55542.1
GRK7	Ega_R010347	GENSCAN00000002030	Nni_R013030	NheS0040t038	NXC71283.1	NXE72351.1	NXX59187.1
GUCA1A	Ega_R005388	GENSCAN00000024954	Nni_R009050	NheS0121t004	NXC66381.1	NXE74178.1	NXX59848.1
GUCA1B	not found	GENSCAN00000024966	Nni_R009049	NheS0961t005	NXC66375.1	NXE74212.1	NXX59849.1
GUCA1C	Ega_R012679	XM_040666288.1	Nni_R009525	NheS0121t004	not found	NXE79556.1	not found
GUCY2D	not found	not found	not found	not found	not found	not found	not found
GUCY2F	Ega_R007782	GENSCAN00000027447	Nni_R006660	NheS0613t001	NXC68609.1	NXE79745.1	NXX63184.1
HDAC1	Ega_R000287	GENSCAN00000000784	Nni_R015039	NheS0540t024	NXC77888.1	NXE73762.1	NXX52191.1
HDAC2	Ega_R003538	GENSCAN00000019980	Nni_R005354	NheS0199t001	NXC75479.1	NXE75948	not found
HES5	Ega_R013652	GENSCAN00000017218	Nni_R010695	NheS0267g008	NXC70815.1	NXE76318.1	NXX63111.1
HIF1A	Ega_R016437	GENSCAN00000018970	Nni_R013354	NheS0129t020	NXC77052.1	NXE76500.1	NXX56009.1
HIPK1	Ega_R005366	GENSCAN00000008010	Nni_R009077	NheS0347t009	NXC72374.1	NXE74150.1	NXX61006.1
HMGN1	not found	not found	Nni_R004465	not found	not found	not found	not found
HPS1	Ega_R016581	GENSCAN00000031848	Nni_R001493	NheS0095t018	NXC71146.1	NXE82702.1	NXX62105.1
HSF4	Ega_R006072	GENSCAN00000035398	Nni_R012998	NheS0000t015	NXC68597.1	NXE80637.1	NXX58044.1
IFT122	Ega_R008104	GENSCAN00000029646	Nni_R014513	NheS0650t003	not found	not found	not found
IFT88	Ega_R009900	GENSCAN00000021957	Nni_R013568	NheS0054t012	NXC65554.1	NXE73661.1	not found
IKZF1	Ega_R005923	GENSCAN00000016397	Nni_R016574	NheS0003t029	NXC67536.1	NXE74610.1	NXX58137.1
IMPG1	Ega_R016130	GENSCAN00000011700	Nni_R007951	NheS0012t023	NXC67550.1	NXE74626.1	not found
IMPG2	Ega_R008907	GENSCAN00000029594	Nni_R009499	NheS0123t019	NXC77206.1	not found	NXX55747.1
INHBA	Ega_R003898	GENSCAN00000009497	Nni_R015308	NheS0183g004	NXC66694.1	NXE80223.1	NXX56179.1
JAG1	Ega_R010232	GENSCAN00000015812	Nni_R014601	NheS0014t037	NXC65652.1	NXE76031.1	NXX52844.1
JMJD6	Ega_R008271	GENSCAN00000004239	Nni_R005030	NheS0624g006	NXC74574.1	NXE82571.1	NXX54953.1
KDM2B	Ega_R010757	GENSCAN00000001496	Nni_R005942	NheS0010t031	not found	NXE72100.1	not found
KERA	Ega_R009083	GENSCAN00000018582	Nni_R004077	NheS0043t008	NXC69153.1	NXE74890.1	not found
KLF4	Ega_R015903	GENSCAN00000007827	Nni_R011091	NheS0049t045	NXC65652.1	NXE75801.1	NXX55409.1
KRT12	not found	GENSCAN00000032387	Nni_R009903	NheS0497t007	NXC69569.1	NXE78952.1	NXX59264.1
LAMA1	Ega_R002900	GENSCAN00000021355	Nni_R015489	NheS0125t018	NXC66182.1	not found	NXX56860.1
LAMB2	not found	GENSCAN00000003768	Nni_R014414	NheS0015t048	NXC76983.1	NXE74267.1	NXX54505.1
LPCAT1	Ega_R014889	GENSCAN00000016758	Nni_R003393	NheS0003t058	NXC70754.1	NXE81825.1	not found
LRP6	Ega_R007002	GENSCAN00000030595	Nni_R009159	NheS0059t008	NXC69177.1	NXE76583.1	not found
LUM	Ega_R009082	GENSCAN00000018577	Nni_R004078	NheS0043t009	NXC69152.	NXE74889.1	not found
LWS	Partial	Partial	Partial	Partial	Not found	not found	Not found
MAB21L1	Ega_R009842	GENSCAN00000028900	Nni_R009630	NheS0304t002	not found	not found	not found
MAP3K1	Ega_R011438	GENSCAN00000010414	Nni_R010445	NheS0088g028	NXC74469.1	NXE79021.1	NXX59076.1
MDM1	Ega_R014276	GENSCAN00000016264	Nni_R011193	NheS0047g005	NXC71403.1	NXE72667.1	NXX52291.1
MED1	Ega_R016570	GENSCAN00000032849	Nni_R016220	NheS0795g003	NXC77926.1	NXE84866.1	NXX56773.1
MEGF11	Ega_R015221	GENSCAN00000011354	Nni_R009715	NheS0063t040	NXC66386.1	NXE74484	NXX59598.1
MEIS1	not found	GENSCAN00000015752	not found	NheS0197t010	NXC74515.1	NXE80978.1	NXX61761.1
MEIS2	Ega_R003951	GENSCAN00000021623	Nni_R002745	NheS0275t001	NXC72592.1	NXE79204.1	NXX52324.1
MERTK	Ega_R015702	GENSCAN00000012640	Nni_R014543	NheS0668t005	NXC76863.1	NXE75726.1	NXX54109.1
MFN2	Ega_R014470	GENSCAN00000017787	Nni_R010802	NheS0146t044	NXC67161.1	NXE80062.1	NXX61423.1
MITF	Ega_R004932	GENSCAN00000029752	Nni_R014466	NheS0148g014	NXC66100.1	NXE78030.1	NXX55246.1
MUC1	Ega_R002048	not found	Nni_R015383	not found	NXC78108.1	not found	NXX56939.1
MYH10	Ega_R013216	GENSCAN00000004113	Nni_R010643	NheS0048t016	not found	not found	not found
MYO3A	Ega_R002073	GENSCAN00000023648	Nni_R000873	NheS0035t056	not found	not found	not found
MYO3B	Ega_R002857	GENSCAN00000012161	Nni_R002288	NheS0042t008	NXC70401.1	NXE77156.1	not found
MYO7A	Ega_R007775	XM_040657586.1	Nni_R006665	NheS0875t001	NXC68056.1	not found	NXX52607.1
NDP	Ega_R014693	GENSCAN00000019800	Nni_R010333	NheS0016g012	NXC72215.1	NXE78695.1	NXX64115.1
NF1	Ega_R001251	GENSCAN00000000187	Nni_R006541	NheS0250t003	NXC75185.1	NXE77723.1	NXX58522.1
NF2	Ega_R014662	GENSCAN00000015422	Nni_R008978	NheS0822t001	NXC76335.1	NXE84226.1	NXX55178.1
NHS	Ega_R010703	GENSCAN00000021166	Nni_R008390	NheS0112g009	NXC66693.1	NXE81112.1	NXX60750.1
NINJ1	Ega_R011096	GENSCAN00000003651	Nni_R004049	NheS0052t006	NXC69659.1	NXE83745.1	not found
NIPBL	Ega_R013342	GENSCAN00000010212	Nni_R007666	NheS0042t038	NXC72913.1	NXE79109.1	NXX56074.1
NKD1	Ega_R007494	GENSCAN00000035241	Nni_R015519	NheS0000t054	NXC72501.1	NXE76096.1	not found
NOB1	Ega_R014236	GENSCAN00000027996	Nni_R010999	NheS0197t006	NXC70377.1	NXE82050.1	NXX60861.1
NOTCH2	not found	GENSCAN00000008332	not found	NheS0056t076	NXC72929.1	NXE75551.1	NXX54123.1
NPHP1	Ega_R004072	GENSCAN00000012658	Nni_R014548	NheS0260t003	NXC68012.1	NXE75707.1	NXX57478.1
NPHP4	Ega_R001315	GENSCAN00000017188	Nni_R010678	NheS0371t023	NXC66290.1	not found	NXX62641.1
NPR1	Ega_R008577	GENSCAN00000033361	Nni_R008595	NheS1252t002	NXC78329.1	not found	NXX60282.1
NR1B2	Ega_R016284	GENSCAN00000025137	Nni_R004189	NheS0067t010	NXC68160.1	not found	NXX56736.1
NR2E1	Ega_R001886	GENSCAN00000020068	Nni_R001722	scaffold_68 Partial	NXC73709.1	NXE84632.1	NXX57291.1
NRP1	Ega_R009019	GENSCAN00000023551	Nni_R000156	NheS0062t009	NXC68944.1	NXE77708.1	not found
NTRK2	Ega_R010059	GENSCAN00000003276	Nni_R011820	NheS0140t024	NXC70517.1	NXE79252.1	NXX54296.1
NXNL2	Ega_R009198	XM_003643014.5	not found	NheS0122t009	not found	not found	NXX62279.1
OLFM3	Ega_R002345	GENSCAN00000005437	Nni_R014127	NheS0229t023	NXC73225.1	not found	NXX62848.1
OPA1	Ega_R010384	GENSCAN00000002123	Nni_R007247	NheS0040t002	NXC70009.1	NXE75162.1	NXX52287.1
OPN3	not found	GENSCAN00000006249	Nni_R000220	NheS0039t006	NXC71151.1	NXE77924.1	NXX52058.1
OPN4	Ega_R014927	GENSCAN00000035636	Nni_R012773	NheS0029t057	NXC65906.1	NXE74570.1	NXX53404.1
OPN5	not found	GENSCAN00000012818	not found	NheS0407t002	NXC66908.1	NXE74850.1	NXX56675.1
OPN5L1	not found	not found	not found	not found	not found	not found	not found
OPNP	Ega_R000861	GENSCAN00000000131	Nni_R006596	NheS0187t049	not found	not found	not found
OPNVA	not found	XM_040702479.1	not found	not found	not found	not found	not found
OTX2	XM_009642190.2	NM_204520.2	XM_009472728.1	scaffold_2445	NXC73746.1	NXE85732.1	not found
PAX2	Ega_R012800	GENSCAN00000005002	Nni_R009140	NheS0018t050	not found	NXE80997.1	not found
PAX6	Ega_R012279	GENSCAN00000018337	Nni_R004576	NheS0026t015	NXC74352.1	NXE77580.1	NXX53723.1
PDC	Ega_R007335	GENSCAN00000005339	Nni_R006429	NheS0108t005	NXC74284.1	NXE82079.1	not found
PDCL	Ega_R004406	XM_001234492.5	Nni_R002211	NheS0245t012	NXC66583.1	NXE74319.1	NXX64273.1
PDE6B	Ega_R013612	GENSCAN00000007395	Nni_R014358	NheS0049t019	NXC71510.1	NXE78113.1	NXX57870.1
PDE6C	Ega_R012874	GENSCAN00000031814	Nni_R001534	NheS0095t058	NXC68274.1	NXE72893.1	NXX52232.1
PDE6D	Ega_R003257	XM_015291499.3	Nni_R007200	NheS0093t022	NXC76181.1	NXE83715.1	NXX63064.1
PDE6G	Ega_R009270	GENSCAN00000004799	Nni_R008484	not found	NXC76379.1	NXE83848.1	NXX61789.1
PDE6H	Ega_R009270	GENSCAN00000018875	Nni_R004137	NheS0689t002	NXC72423.1	NXE84468.1	NXX59915.1
PDGFRA	Ega_R012705	GENSCAN00000026671	Nni_R008173	NheS0237t008	not found	not found	NXX52840.1
PDGFRB	Ega_R006212	GENSCAN00000022339	Nni_R002379	NheS0378t017	NXC68488.1	NXE79891.1	NXX62176.1
PHACTR4	Ega_R008931	XM_015297713.3	Nni_R014922	NheS0677t003	NXC75744.1	NXE84480.1	NXX62350.1
PITX2	Ega_R010027	GENSCAN00000003913	Nni_R000937	NheS0161t001	not found	NXE73497.1	not found
PITX3	Ega_R012793	GENSCAN00000004970	Nni_R009133	NheS0018t043	NXC75503.1	NXE80988.1	NXX55447.1
PKNOX1	Ega_R011064	GENSCAN00000019771	Nni_R010308	NheS0300t010	not found	not found	not found
POU2F1	Ega_R012233	GENSCAN00000019544	Nni_R012435	NheS0287g009	NXC71279.1	NXE76208.1	NXX63713.1
POU4F2	Ega_R005751	GENSCAN00000017744	Nni_R001853	scaffold_456	not found	not found	not found
PPP2R3A	Ega_R010814	GENSCAN00000000268	Nni_R012561	NheS0144t050	NXC70055.1	NXE80295.1	not found
PPT1	Ega_R000249	GENSCAN00000000774	Nni_R014997	NheS0293t042	NXC77503.1	NXE73699.1	NXX56207.1
PRDM1	Ega_R000121	GENSCAN00000020085	Nni_R001707	NheS0068g041	NXC67904.1	NXE78677.1	NXX53522.1
PRKCI	Ega_R013927	XM_015291663.3	Nni_R010227	NheS0180t004	NXC76975.1	NXE73049.1	NXX60817.1
PROM1	Ega_R002446	GENSCAN00000009294	Nni_R010613	NheS0170t015	not found	not found	not found
PROX1	Ega_R007556	GENSCAN00000036550	Nni_R007771	NheS0079t020	NXC67448.1	NXE78821.1	NXX54226.1
PRPH2	Ega_R003121	GENSCAN00000036618	Nni_R007798	NheS0079t020	NXC74523.1	NXE83857.1	not found
PTPRM	Ega_R002895	GENSCAN00000036618	Nni_R015485	NheS0175t005	NXC68292.1	NXE72748.1	NXX53551.1
PVRL1	Ega_R008886	GENSCAN00000002917	Nni_R007359	NheS0292t011	NXC66022.1	NXE73526.1	NXX60030.1
PVRL3	Ega_R006386	GENSCAN00000019454	Nni_R009527	NheS0121t005	not found	not found	not found
R4GG44	not found	GENSCAN00000016072	Nni_R009784	NheS0002t009	not found	not found	not found
RAB18	Ega_R008990	GENSCAN00000023592	Nni_R000885	NheS0296t010	NXC75210.1	NXE80269.1	NXX55787.1
RAB3GAP1	Ega_R003917	GENSCAN00000013238	Nni_R006150	NheS0111t011	not found	NXE74518.1	NXX57305.1
RARA	not found	NM_204536.1	XM_009476742.1	not found	NXC69572.1	NXE79006.1	NXX59271.1
RBP4	not found	GENSCAN00000031809	Nni_R001533	NheS0095t057	NXC68277.1	NXE72852.1	NXX52233.1
RCN1	Ega_R012280	GENSCAN00000018321	Nni_R004577	NheS0026g016	NXC70063.1	NXE79164.1	NXX58414.1
RCVRN	not found	not found	not found	not found	not found	not found	not found
RD3	Ega_R003108	GENSCAN00000036575	Nni_R007786	NheS0175g016	NXC66481.1	NXE80769.1	NXX59797.1
REEP6	Ega_R016271	GENSCAN00000001383	Nni_R007061	not found	NXC77870.1	NXE83334.1	NXX57547.1
RET	Ega_R012734	GENSCAN00000035750	Nni_R009355	NheS0075g027	NXC71228.1	NXE72962.1	NXX56754.1
RGR	Ega_R006443	GENSCAN00000035682	Nni_R012758	NheS0075t012	NXC66949.1	NXE72955.1	NXX64206.1
RGS9	Ega_R003794	GENSCAN00000004754	Nni_R008518	NheS0381t006	NXC73515.1	NXE75096.1	NXX54093.1
RGS9BP	Ega_R008666	GENSCAN00000030963	Nni_R002683	NheS0000t090	NXC70487.1	NXE78146.1	NXX58736.1
RH1	Ega_R008103	GENSCAN00000029642	Nni_R014514	NheS0650t002	NXC68018.1	NXE73034.1	NXX61818.1
RH2	Ega_R000386	GENSCAN00000025047	Nni_R010909	not found	NXC71299.1	NXE81133.1	NXX57537.1
RHOJ	Ega_R016431	GENSCAN00000018947	Nni_R013360	NheS0129t014	NXC66471.1	NXE76504.1	NXX59349.1
RLBP1	not found	GENSCAN00000016072	Nni_R009784	NheS0002t009	NXC75123.1	NXE74770.1	not found
RNF2	Ega_R007322	GENSCAN00000005254	Nni_R006442	NheS0108g013	NXC69357.1	NXE77015.1	NXX58854.1
ROM1	Ega_R002446	GENSCAN00000009294	Nni_R010613	NheS0170t015	not found	not found	not found
RORB	Ega_R008610	GENSCAN00000008836	Nni_R000272	NheS0004t059	NXC66835.1	not found	NXX63848.1
RP1	Ega_R008727	GENSCAN00000023768	Nni_R015653	NheS0143t013	NXC68777.1	NXE79638.1	not found
RPE65	Ega_R003015	GENSCAN00000006823	Nni_R008826	NheS0005t013	NXC68724.1	NXE77869.1	NXX57370.1
RPGR	Ega_R014712	GENSCAN00000019868	Nni_R010177	NheS0016t024	NXC68239.1	NXE81730.1	not found
RPGRIP1L	Ega_R007506	GENSCAN00000035473	Nni_R015505	NheS0000t045	NXC74096.1	NXE76107.1	not found
RPL24	Ega_R008914	GENSCAN00000029574	Nni_R009506	NheS0123g012	NXC77016.1	NXE80035.1	NXX53487.1
RRH	not found	NM_001079759.2	not found	not found	not found	not found	not found
RRM1	Ega_R014142	GENSCAN00000027240	Nni_R009592	NheS1051g001	NXC69816.1	NXE84269.1	NXX63341.1
RS1	Ega_R000819	GENSCAN00000021177	Nni_R008386	NheS0112g004	NXC69942.1	NXE79375.1	NXX62331.1
RXRA	Ega_R010191	GENSCAN00000005898	Nni_R002163	NheS0935t001	NXC65957.1	NXE74339.1	NXX52855.1
SAG	Ega_R015254	XM_015277208.2	Nni_R001693	NheS0031t009	NXC69622.1	NXE80364.1	NXX63805.1
SEMA5B	Ega_R007903	GENSCAN00000027171	Nni_R005820	NheS0037t035	NXC65633.1	NXE72651.1	not found
SH3PXD2B	Ega_R004339	GENSCAN00000022197	Nni_R004369	NheS0136g006	NXC69037.1	NXE72268.1	NXX62087.1
SHROOM2	Ega_R011665	GENSCAN00000021313	Nni_R008429	NheS0141t006	NXC65484.1	not found	NXX55847.1
SKI	Ega_R013660	GENSCAN00000017215	Nni_R010703	NheS0267g001	NXC67555.1	NXE76341.1	NXX57317.1
SKIL	Ega_R013926	GENSCAN00000028237	Nni_R010228	NheS0180g003	NXC74188.1	NXE73051.1	NXX60818.1
SLC24A1	Ega_R012566	GENSCAN00000011366	Nni_R009719	NheS0063t037	NXC66392.1	NXE74468.1	NXX53394.1
SLC24A2	Ega_R003395	GENSCAN00000008927	Nni_R001923	NheS0004t043	NXC69139.1	NXE78346.1	not found
SLC24A4	Ega_R008814	GENSCAN00000009828	Nni_R005748	NheS0220t011	NXC67471.1	NXE77073.1	not found
SLC25A25	Ega_R003849	GENSCAN00000001763	Nni_R015900	NheS0213t055	NXC70567.1	NXE75018.1	NXX58512.1
SLC4A10	Ega_R002819	GENSCAN00000026986	Nni_R002246	NheS0238t005	NXC65477.1	NXE81903.1	NXX56050.1
SLC4A5	not found	GENSCAN00000012135	not found	not found	not found	NXE84309.1	NXX58512.1
SLC7A11	Ega_R007304	GENSCAN00000017469	Nni_R001821	NheS0082t002	NXC66295.1	not found	NXX53564.1
SLITRK6	Ega_R007135	GENSCAN00000015502	Nni_R013914	NheS0546t001	NXC69581.1	NXE82286.1	not found
SMAD1	Ega_R005743	GENSCAN00000017791	Nni_R001847	NheS0050t012	NXC70252.1	NXE80170.1	NXX54693.1
SMAD3	Ega_R013893	GENSCAN00000011322	Nni_R009705	NheS0063t049	NXC70422.1	NXE74462.1	NXX56722.1
SMOC1	Ega_R004017	GENSCAN00000020512	Nni_R016629	NheS0060t002	NXC66792.1	NXE75233.1	not found
SOX14	Ega_R010834	GENSCAN00000000384	Nni_R012580	NheS0034t030	NXC77048.1	NXE86026.1	NXX58747.1
SOX2	Ega_R013917	GENSCAN00000028147	Nni_R004995	NheS0239g001	NXC78647.1	NXE73054.1	NXX59762.1
SP3	Ega_R002876	GENSCAN00000012466	Nni_R002309	NheS0036g024	NXC66225.1	NXE77771.1	NXX55778.1
STRA6	Ega_R006553	GENSCAN00000033270	Nni_R005501	NheS0071t055	NXC73047.1	NXE82912.1	NXX61959.1
SWS1	Ega_R013473	not found	Nni_R013924	Partial	not found	not found	Partial
SWS2	Functional	not found	Functional	Not found	Functional	Functional	Partial
TBC1D20	Ega_R000339	GENSCAN00000035119	Nni_R008721	NheS1001g003	NXC72174.1	NXE82694.1	NXX59483.1
TBC1D32	Ega_R003573	GENSCAN00000013812	Nni_R000441	NheS0007t069	not found	NXE73327.1	NXX57510.1
TDRD7	Ega_R014815	GENSCAN00000007117	Nni_R008956	NheS0115t001	not found	NXE84574.1	not found
TENM3	Ega_R011217	GENSCAN00000014401	Nni_R001153	NheS0013t047	NXC66060.1	NXE72161.1	NXX52391.1
TGFB2	Ega_R008218	GENSCAN00000036476	Nni_R007758	NheS0079g008	NXC66685.1	NXE78522.1	NXX53668.1
TGFBR1	not found	GENSCAN00000009617	Nni_R011855	NheS0422t004	NXC73124.1	NXE82327.1	not found
TGFBR2	Ega_R007473	GENSCAN00000010563	Nni_R004178	NheS0162t016	NXC68681.1	not found	NXX53773.1
TGIF1	Ega_R012408	GENSCAN00000028427	Nni_R015501	NheS0139g004	NXC68209.1	NXE72753.1	NXX62845.1
TH	Ega_R010622	GENSCAN00000034646	Nni_R006779	NheS0388t010	NXC67850.1	NXE77223.1	NXX53835.1
THY1	Ega_R008884	GENSCAN00000002926	Nni_R013672	NheS0442g020	NXC75303.1	NXE82795.1	NXX58406.1
TMEM231	Ega_R013383	NM_001305149.2	Nni_R010977	NheS0569t016	NXC75741.1	NXE84955.1	NXX57853.1
TOPORS	Ega_R004752	GENSCAN00000006917	Nni_R014886	NheS0090t024	not found	NXE82387.1	not found
TRPM1	Ega_R006647	GENSCAN00000033511	Nni_R005579	NheS0002t140	NXC65431.1	not found	NXX61890.1
TSKU	Ega_R007779	GENSCAN00000027463	Nni_R006661	NheS1161g001	NXC68610.1	NXE79742.1	NXX62319.1
TSPAN12	Ega_R013956	GENSCAN00000026205	Nni_R016255	NheS0280g003	NXC68250.1	NXE80255.1	NXX56755.1
TTC8	Ega_R010570	GENSCAN00000009766	Nni_R005769	NheS0001t121	NXC72937.1	NXE72786.1	not found
TUB	Ega_R001637	GENSCAN00000034542	Nni_R004635	NheS0026t072	NXC70382.1	NXE82731.1	NXX63818.1
TULP1	XM_035893797.1	XM_040652793.1	XM_009465712.1	scaffold_558	NXC77004.1	NXE83449.1	NXX58660.1
TULP3	Ega_R015507	GENSCAN00000030696	Nni_R013890	NheS0360t007	NXC70804.1	NXE81629.1	NXX58735.1
TWIST2	XM_009634679.2	BK006265.1	XM_009461077.1	NheS0894t001	NXC67207.1	NXE81742.1	NXX61102.1
TWSG1	Ega_R005813	NM_204198.1	Nni_R015479	NheS0125t011	NXC77306.1	NXE72751.1	NXX58488.1
UCHL3	Ega_R001459	GENSCAN00000015575	Nni_R002601	NheS0024t016	NXC67273.1	NXE80412.1	not found
UNC119	Ega_R000676	GENSCAN00000000077	Nni_R014767	NheS0554t011	NXC70286.1	NXE83472.1	NXX58500.1
USH1C	Ega_R001659	GENSCAN00000034599	Nni_R006812	NheS0069t026	not found	not found	not found
VEGFA	Ega_R014970	GENSCAN00000006112	Nni_R016464	NheS0258g001	NXC67595.1	NXE73108.1	NXX62663.1
VIM	Ega_R014046	GENSCAN00000023415	Nni_R012314	NheS0035t020	NXC69171.1	not found	NXX60147.1
VSNL1	Ega_R013627	GENSCAN00000003571	Nni_R002613	NheS0678t001	NXC65860.1	NXE83523.1	NXX62885.1
VSX1	Ega_R003217	GENSCAN00000015897	Nni_R012717	NheS0087t010	NXC71929.1	NXE82600.1	NXX52832.1
VSX2	not found	GENSCAN00000021888	Nni_R012075	NheS0001t051	NXC70794.1	NXE76812.1	not found
WDPCP	Ega_R008765	GENSCAN00000015661	Nni_R007341	NheS0153t030	NXC72872.1	NXE76812.1	not found
WDR19	Ega_R005697	GENSCAN00000026799	Nni_R008329	NheS0032t033	not found	NXE72599.1	NXX60947.1
WFS1	Ega_R003872	GENSCAN00000009404	Nni_R004843	NheS0045t016	NXC68929.1	NXE74430.1	NXX60645.1
WNT2	Ega_R003179	not found	Nni_R002906	not found	NXC75104.1	NXE77815.1	NXX55823.1
WNT5A	Ega_R004565	GENSCAN00000003667	Nni_R014518	NheS0152t003	NXC71503.1	NXE77135.1	NXX59820.1
WNT5B	Ega_R012186	GENSCAN00000032105	Nni_R004953	NheS0104t027	NXC66923.1	NXE74653.1	not found
WNT7A	Ega_R012626	GENSCAN00000022581	Nni_R004042	NheS0052t012	NXC71675.1	NXE83028.1	NXX53269.1
WNT7B	Ega_R015681	GENSCAN00000030559	Nni_R009168	NheS0059t017	NXC66592.1	NXE76582.1	NXX63736.1
YY1	Ega_R009159	GENSCAN00000009939	Nni_R005138	NheS0023g033	NXC76221.1	NXE77320.1	NXX63290.1
ZEB1	not found	GENSCAN00000023552	Nni_R000150	NheS0062t015	NXC67546.1	NXE77710.1	NXX60025.1
ZNF513	Ega_R016104	GENSCAN00000012933	not found	NheS0561t011	NXC76226.1	NXE83909.1	NXX54590.1
