# Supplementary material for: Genomic insight into the nocturnal adaptation of the black-crowned night heron (Nycticorax nycticorax)
Source: BMC Genomics. 2022 Oct 3;23:683. doi: 10.1186/s12864-022-08904-y (PMC9531477; doi:10.1186/s12864-022-08904-y)
Supplement: Supplementary file 3 — Additional file 3: Supplement Table S2. xlsx [file 12864_2022_8904_MOESM3_ESM.xlsx]

## Sheet: Sheet4
Supplement Table S2 Selection signals in the black-crowned night heron and boat-billed heron.
Species	Nycticorax nycticorax													Cochlearius cochlearius
Method	PAML							BUSTED		RELAX				PAML							BUSTED		RELAX
GO “eye development processes”, “visual perception”, “detection of light stimulus” orthologous detected by Orthofinder2	LN L Two Ratio model	LN L One Ratio model	P-value	Q-value	One Ratio model ω	ωBackground in the Two Ratio model	ωF(Nycticorax nycticorax) in the Two Ratio model	P-value	Q-value	K	P-value	Q-value		LN L Two Ratio model	LN L One Ratio model	P-value	Q-value	One Ratio model ω	ωBackground in the Two Ratio model	ωF(Cochlearius cochlearius) in the Two Ratio model	P-value	Q-value	K	P-value	Q-value
ABI2	-2151.28	-2152.27	0.157726	0.490304	0.0634			0.5	0.463235	44.95	0.106	0.235956		-2151.28	-2152.27	0.157726	0.505079	0.0634			0.5	0.52114	-	-	-
ADAMTS18	-1787.07	-1787.28	0.515802	0.893626	0.23855			0.5	0.463235	0	0.005	0.0231875		-1787.07	-1787.28	0.00463948	0.0815969	0.23855			0.5	0.52114	1.16	0.002	0.0184154
AHR	-2997.03	-2997.75	0.229777	0.522084	0.14991			0.5	0.463235	0.48	0.01	0.0371		-2997.64	-2997.75	0.648481	0.90338	0.14991			0.5	0.52114	0.4	0.04	0.145091
ALDH1A3	-1685	-1685.15	0.586036	0.923006	0.03159			0.5	0.463235	0.45	0.346	0.513464		-1683.65	-1685.15	0.0835938	0.452371	0.03159			0.0028	0.0838894	0.32	0.006	0.0378
AQP5	-1010.34	-1011.09	0.221769	0.514102	0.04731			0.5	0.463235	10.91	0.171	0.328143		-1010.43	-1011.09	0.25033	0.58201	0.04731			0.5	0.52114	0.95	0.889	0.891765
ARID1A	-11128.5	-11130.5	0.0440783	0.325226	0.11633			0.496	0.463235	0	0.046	0.124873		-11127.9	-11130.5	0.0219043	0.220139	0.11633			0.5	0.52114	0	0.016	0.0782654
AXIN1	-5461.02	-5461.19	0.567828	0.912038	0.04361			0.5	0.463235	0	0.303	0.461971		-5461.13	-5461.19	0.74014	0.954607	0.04361			0.5	0.52114	9.48	0.851	0.891765
BAK1	-599.468	-599.535	0.715225	0.948423	0.12007			0.5	0.463235	0.54	0.788	0.8162		-599.468	-599.535	0.715225	0.950644	0.12007			0.5	0.52114	-	1	0.893284
BBS4	-2.10009	-2.10009	1	0.99	0.17116			-	-	9.85	5.52174e-05	0.000558524		-2.10009	-2.10009	1	1	0.26598			0.5	0.52114	1.38	0.424	0.634125
BBS7	-1216.54	-1216.66	0.627472	0.924597	0.19043			0.5	0.463235	0.79	0.433	0.587718		-1215.27	-1216.66	0.0963386	0.484102	0.19043			0.5	0.52114	0.04	0.086	0.2451
BCAR3	-4262.98	-4263.13	0.572491	0.912038	0.20505			0.484	0.463235	1.08	0.86	0.818382		-4262.2	-4263.13	0.172302	0.505079	0.20505			0.498	0.52114	1.23	0.445	0.634125
BCL11B	-3694.95	-3695.11	0.561147	0.912038	0.02236			0.5	0.463235	1.17	1	0.818382		-3694.73	-3695.11	0.378042	0.709206	0.02236			0.5	0.52114	0	0.661	0.78328
BFSP1	-2053.54	-2053.54	0.992347	0.99	0.03687			0.5	0.463235	0.53	0.829	0.818382		-2052.93	-2053.54	0.267699	0.597862	0.03687			0.5	0.52114	0.52	0.34	0.56525
BMP7	-2776.2	-2777.15	0.166448	0.490845	0.13341			0.5	0.463235	0.36	0.067	0.165713		-2774.97	-2777.15	0.0364383	0.312234	0.13341			0.5	0.52114	1	1	0.893284
BMPR1B	-2895.03	-2896.19	0.128724	0.490304	0.08111			0.5	0.463235	0.79	0.675	0.751275		-2895.33	-2896.19	0.190257	0.505079	0.0811			0.5	0.52114	0	0.239	0.450745
BMPR2	-4130.79	-4130.79	0.971018	0.99	0.06967			0.404	0.463235	0.88	0.888	0.818382		-4130.31	-4130.79	0.328174	0.641307	0.06967			0.476	0.52114	0	0.273	0.487733
CACNB2	-1560.04	-1562.27	0.0349629	0.325226	0.18512			0.5	0.463235	0	0.037	0.108371		-1561.23	-1562.27	0.14894	0.505079	0.18512			0.5	0.52114	0	0.001	0.0108818
CCDC66	-4065.07	-4076.56	1.639e-06	5.6791e-05		ω0=0.32547	ω1=2.52961	1.05484e-18	6.6465e-17	3.86	6.22154e-14	1.73072e-12		-4065.59	-4076.56	2.815e-06	9.9018e-05		ω0=0.51340	ω1=0.01759	0.5	0.52114	1	1	0.893284
CDON	-4497.98	-4520.18	0	0		ω0=0.27130	ω1=1.06749	4.27757e-18	1.79676e-16	10.54	2.39883e-26	1.3356e-24		-4519.53	-4520.18	0.252328	0.58201	0.37304			0.495	0.52114	0.6	0.231	0.445979
CHD7	-8995.43	-8995.44	0.923811	0.99	0.08179			1.83777e-20	2.31588e-18	35.59	0.000194861	0.00155025		-8995.43	-8995.44	0.883765	1	0.0818			0.309	0.52114	0.57	0.101	0.259774
CHRDL1	-541.091	-541.689	0.273902	0.570387	0.12429			0.5	0.463235	1.01	0.992	0.818382		-541.689	-541.689	0.996808	1	0.12429			0.5	0.52114	0.42	0.143	0.316983
CLIC4	-790.46	-790.567	0.643661	0.924597	0.04359			0.5	0.463235	0	0.744	0.80666		-789.944	-790.567	0.264269	0.597862	0.04359			0.5	0.52114	1.81	0.644	0.770868
CLN5	-1648.86	-1651.06	0.0356947	0.325226	0.12609			0.497	0.463235	8.38	0.006	0.0256846		-1651.06	-1651.06	0.921665	1	0.12609			0.5	0.52114	0.92	0.979	0.893284
CLN6	-1479.07	-1479.18	0.633992	0.924597	0.02066			0.5	0.463235	0.88	0.811	0.818382		-1478.95	-1479.18	0.494204	0.761183	0.02066			0.5	0.52114	0.78	0.757	0.831311
CLN8	-2012.74	-2014.27	0.0806248	0.395528	0.31827			0.5	0.463235	0	0.028	0.0916588		-2013.3	-2014.27	0.164671	0.505079	0.31827			0.392	0.52114	1.65	0.782	0.849656
CNGA3	-6945.84	-6946.83	0.15919	0.490304	0.08734			0.5	0.463235	0.54	0.302	0.461971		-6945.7	-6946.83	0.132519	0.505079	0.08734			0.5	0.52114	0.35	0.198	0.405763
COL4A1	-6688.31	-6690.24	0.0493767	0.33	0.19842			0.497	0.463235	0	0.039	0.1113		-6690.23	-6690.24	0.883997	1	0.19842			0.255	0.52114	1.07	0.795	0.849656
CRB1	-17460.2	-17463.2	0.0141462	0.178242	0.13192			0.5	0.463235	0.68	0.193	0.352146		-17450.3	-17463.2	3.55566e-07	1.6676e-05		ω0=0.12492	ω1=0.0212	0.00355087	0.0838894	2.51	5.34963e-05	0.00106725
CRYAA	-1037.37	-1038.65	0.108524	0.470045	0.03366			0.5	0.463235	0.53	0.391	0.557927		-1037.37	-1038.65	0.389039	0.712728	0.03366			0.5	0.52114	0.27	0.117	0.285814
CRYAB	-1078.65	-1080.77	0.0395662	0.325226	0.12549			0.333	0.463235	0	0.087	0.206023		-928.808	-931.151	0.63681	0.895992	0.12549			0.5	0.52114	0.88	0.832	0.881331
CRYBA1	-1310.44	-1317.28	0.000217682	0.00431046		ω0=0.04775	ω1=0.23431	0.00010695	0.0013482	0.32	3.12213e-06	3.8584e-05		-1316.47	-1317.28	0.203889	0.521584	0.07141			0.5	0.52114	0.78	0.746	0.831311
CRYBB1	-1414.26	-1416.71	0.0270515	0.312445	0.05665			0.379	0.463235	0	0.142	0.284212		-1416.71	-1416.71	0.987847	1	0.05665			0.5	0.52114	0.6	0.508	0.683231
CTNNB1	-4366.23	-4366.51	0.453957	0.817123	0.01052			0.5	0.463235	0	0.254	0.434926		-4366.23	-4366.51	0.457865	0.752464	0.01052			0.5	0.52114	0	0.253	0.465909
CTNS	-873.533	-875.194	0.0683804	0.383308	0.40249			0.00112143	0.010869	10.39	0	0		-873.533	-875.194	0.110134	0.505079	0.40249			0.5	0.52114	0	0.082	0.2394
DIXDC1	-552.495	-552.904	0.365389	0.703374	0.31587			0.5	0.463235	0	0.159	0.310468		-551.899	-552.904	0.15628	0.505079	0.31587			0.5	0.52114	0.05	0.208	0.41496
DNAJC19	-704.022	-704.138	0.630517	0.924597	0.03851			0.036	0.2268	0.34	0.278	0.461971		-703.795	-704.138	0.408032	0.717626	0.03851			0.5	0.52114	0.81	0.451	0.635114
DRD2	-2754.82	-2756.16	0.100566	0.449627	0.08302			0.5	0.463235	-	-	-		-2755.73	-2756.16	0.350817	0.676164	0.08302			0.5	0.52114	3.58	0.426	0.634125
DSCAM	-1254.22	-1254.28	0.739646	0.953013	0.0226			0.5	0.463235	6.86	0.852	0.818382		-1254.28	-1255.27	0.15819	0.505079	0.0226			0.5	0.52114	1.17	1	0.893284
EPHB1	-2163.93	-2164.19	0.470137	0.835045	0.04854			0.5	0.463235	1	1	0.818382		-2161.53	-2164.19	0.0210229	0.220139	0.04854			0.5	0.52114	15.9	1.38477e-05	0.000331514
FASLG	-1482.71	-1483.76	0.146367	0.490304	0.13798			0.5	0.463235	48.44	0.000417992	0.00290771		-1482.69	-1483.76	0.143739	0.505079	0.13798			0.06	0.52114	1.17	0.596	0.727971
FAT3	-980.008	-981.513	0.0827583	0.395528	0.0913			1.03058e-09	2.1651e-08	50	1.99057e-11	2.76859e-10		-981.276	-981.513	0.491886	0.761183	0.0913			0.5	0.52114	0	0.019	0.0842333
FGFR2	-4689.47	-4689.98	0.315733	0.626774	0.07386			0.5	0.463235	0.44	0.003	0.0151773		-4689.11	-4689.98	0.188637	0.505079	0.07386			0.5	0.52114	0.67	0.47	0.646655
FKBP8	-2756.51	-2757.32	0.202756	0.505449	0.08396			0.441	0.463235	1.04	0.907	0.818382		-2757.09	-2757.32	0.503127	0.761183	0.08396			0.5	0.52114	0.76	0.698	0.79572
FOXN4	-2994.61	-2995.58	0.16326	0.490845	0.10489			0.5	0.463235	48.44	0.06	0.154302		-2995.3	-2995.58	0.45183	0.752464	0.10488			0.483	0.52114	0.72	0.311	0.53523
FOXP2	-1909.69	-1910.62	0.17351	0.496597	0.18292			0.5	0.463235	0	0.011	0.0394935		-1909.21	-1910.62	0.0936174	0.484102	0.18292			0.5	0.52114	0	0.005	0.0374063
FRS2	-2605.69	-2605.83	0.608173	0.924597	0.06909			0.5	0.463235	0.75	0.612	0.72345		-2605.82	-2605.83	0.901847	1	0.06909			0.5	0.52114	1.08	0.894	0.891765
GABRR2	-883.207	-883.502	0.442375	0.806752	0.1125			0.5	0.463235	0	0.036	0.108292		-883.457	-883.502	0.765624	0.963337	0.1125			0.5	0.52114	0.17	0.052	0.17784
GJA1	-2189.91	-2190.21	0.438432	0.806752	0.02571			0.5	0.463235	10.06	0.372	0.539155		-2189.91	-2190.21	0.369418	0.702393	0.02571			0.5	0.52114	36.48	0.465	0.646655
GJA10	-1260.45	-1261.3	0.192258	0.503088	0.05013			0.498	0.463235	0.63	0.433	0.587718		-1261.32	-1261.3	0.849991	1	0.05013			0.5	0.52114	0.12	0.293	0.515766
GJA8	-2314.81	-2315.41	0.273719	0.570387	0.11957			0.5	0.463235	0.47	0.294	0.461971		-2314.65	-2315.41	0.218154	0.538495	0.11957			0.435	0.52114	0.65	0.241	0.450745
GLRA1	-795.176	-795.176	0.996432	0.99	0.0001			0.5	0.463235	42.29	0.668	0.750994		-795.176	-795.176	1	1	0.0001			0.5	0.52114	-	-	-
GNA11	-832.118	-837.922	0.000656567	0.0113756		ω0=0.0001	ω1=0.33216	0.5	0.463235	0.15	0.008	0.0318		-837.863	-837.922	0.729706	0.950644	0.01249			0.5	0.52114	0.87	0.885	0.891765
GNB1	-493.776	-493.776	1	0.99	0.48202			0.5	0.463235					-493.776	-493.776	1	1	0.48202			0.5	0.52114	-	-	-
GRHL3	-3626.86	-3627.44	0.279843	0.570387	0.09596			0.5	0.463235	1.11	0.833	0.818382		-3627.43	-3627.44	0.884605	1	0.09596			0.5	0.52114	0.85	0.674	0.78328
HDAC1	-2586.93	-2587.96	0.153016	0.490304	0.0411			0.5	0.463235	0	0.017	0.05		-2587.72	-2587.96	0.491303	0.761183	0.0411			0.5	0.52114	0	0.064	0.2016
HES5	-865.927	-865.931	0.222223	0.514102	0.07055			0.5	0.463235	1.11	0.914	0.818382		-1002.82	-1002.86	0.801397	0.997846	0.07055			0.176	0.52114	38.45	0.405	0.624588
HIF1A	-1983.47	-1983.55	0.718503	0.948423	0.19123			0.5	0.463235	0.65	0.504	0.65227		-2308.88	-2312.12	0.010936	0.15387	0.19123			0.076	0.52114	0	0.006	0.0378
HIPK1	-6804.31	-6806.52	0.0354613	0.325226	0.09795			0.5	0.463235	48.44	0.005	0.0231875		-6804.54	-6806.52	0.0467424	0.312234	0.09795			0.5	0.52114	15.45	0.057	0.184403
HPS1	-3689.25	-3689.25	0.945856	0.99	0.17293			0.019	0.140824	0.61	0.01	0.0371		-3689.25	-3689.25	0.997477	1	0.17293			0.209	0.52114	0.84	0.669	0.78328
HSF4	-2582.43	-2582.47	0.763613	0.953485	0.11527			0.5	0.463235	0.87	0.624	0.72345		-2582.35	-2582.47	0.614461	0.873279	0.11527			0.5	0.52114	0.77	0.517	0.68761
IKZF1	-1781.79	-1782.59	0.205267	0.505449	0.06172			0.5	0.463235	1	1	0.818382		-1781.62	-1782.59	0.162706	0.505079	0.06172			0.5	0.52114	0.79	0.594	0.727971
INHBA	-2124.14	-2124.23	0.674115	0.946451	0.06025			0.5	0.463235	0	0.373	0.539155		-2123.95	-2124.23	0.457038	0.752464	0.06025			0.5	0.52114	0.25	0.224	0.439554
JAG1	-4942.23	-4943.34	0.137181	0.490304	0.03285			0.5	0.463235	0	0.04	0.1113		-4942.27	-4943.34	0.143949	0.505079	0.03285			0.5	0.52114	0	0.007	0.041895
JMJD6	-1906.22	-1906.26	0.763454	0.953485	0.00703			0.5	0.463235	0	0.607	0.72345		-1906.11	-1906.26	0.588963	0.845583	0.00703			0.5	0.52114	0	0.407	0.624588
KLF4	-712.318	-712.318	0.994829	0.99	0.00727			0.061	0.349364	0.38	0.29	0.461971		-712.045	-712.318	0.459928	0.752464	0.00727			-	-	1.02	0.948	0.893284
MAP3K1	-5520.93	-5524.11	0.0116287	0.161174	0.26109			0.5	0.463235	2.11	0.057	0.15105		-5522.28	-5524.11	0.0552113	0.323676	0.26109			0.5	0.52114	0	0.001	0.0108818
MDM1	-1213.07	-1213.07	0.921835	0.99	0.35423			0.002	0.018	1.18	0.476	0.6307		-1213.01	-1213.07	0.724257	0.950644	0.35423			0.5	0.52114	0.49	0.039	0.145091
MED1	-9350.23	-9350.41	0.542282	0.897817	0.03787			0.5	0.463235	1.1	0.755	0.80666		-9345.03	-9350.41	0.00103578	0.0242891		ω0=0.03196	ω1=0.11321	6.80184e-05	0.00964161	0.64	0.000470272	0.00625462
MEGF11	-4648.38	-4649.86	0.0858614	0.39668	0.17479			0.484	0.463235	0	0.08	0.193565		-4647.18	-4649.86	0.0207009	0.220139	0.17479			0.5	0.52114	46.41	0.002	0.0184154
MEIS2	-547.735	-547.735	0.995213	0.99	0.64601			0.5	0.463235	1.17	1	0.818382		-547.735	-547.735	0.995213	1	0.64601			-	-	-	-	-
MERTK	-6598.25	-6598.32	0.70685	0.948423	0.13233			0.5	0.463235	1.3	0.649	0.737079		-6597.76	-6598.32	0.289308	0.62624	0.13233			0.5	0.52114	43.97	0.037	0.142868
MFN2	-1566.26	-1566.86	0.271902	0.570387	0.05051			8.32929e-05	0.00116606	5.49	6.71325e-05	0.000622353		-1565.99	-1566.86	0.187239	0.505079	0.05051			0.5	0.52114	48.44	0.054	0.17955
MITF	-1351.34	-1351.41	0.708685	0.948423	0.01837			4.63068e-10	1.16701e-08	7.68	0.761	0.80666		-1351.34	-1351.41	0.706045	0.950644	0.01838			0.5	0.52114	14.6	0.535	0.703731
NDP	-551.436	-551.464	0.814637	0.99	0.0056			0.5	0.463235	1.17	1	0.818382		-551.436	-551.464	0.81462	1	0.00561			0.5	0.52114	0.35	0.794	0.849656
NF1	-176.475	-177.561	0.140478	0.490304	0.08594			0.5	0.463235	1.83	0.607	0.72345		-176.469	-177.561	0.139325	0.505079	0.08594			0.5	0.52114	0.99	0.973	0.893284
NF2	-2351.88	-2352.49	0.271347	0.570387	0.07268			0.5	0.463235	0.98	0.983	0.818382		-2350.58	-2352.49	0.0510403	0.312234	0.07268			0.5	-	0	0.028	0.11172
NHS	-9754.03	-9755.24	0.119928	0.490304	0.13801			0.5	0.463235	0.09	0.001	0.005565		-9754.93	-9755.24	0.43133	0.740099	0.13801			0.003	0.0838894	3.38	0.0079	0.04503
NOB1	-2457.29	-2458.04	0.222555	0.514102	0.12597			0.465	0.463235	0.69	0.578	0.718503		-2455.96	-2458.04	0.041248	0.312234	0.12597			0.5	0.52114	0.62	0.262	0.475173
NPHP1	-2071.59	-2071.84	0.475963	0.835045	0.29013			-	-	47.15	0.001	0.005565		-2071.02	-2071.84	0.199743	0.520441	0.29013			0.5	0.52114	50	0.017	0.0782654
OPA1	-1613.5	-1615.15	0.0691393	0.383308	0.18556			0.031	0.205579	0	0.001	0.005565		-1612.87	-1615.15	0.0326306	0.306075	0.18557			0.5	0.52114	0	7.50501e-06	0.000224587
OPN4	-4791.87	-4793.64	0.0595596	0.358911	0.03618			0.000130629	0.00149596	13.37	9.91946e-13	2.20819e-11		-4792.61	-4793.64	0.150736	0.505079	0.03618			0.5	0.52114	0	5.85321e-07	3.50315e-05
PAX6	-1599.41	-1599.41	0.991481	0.99	0.1595			0.5	0.463235	0.15	0.007	0.0288556		-1599.41	-1599.41	0.981737	1	0.1595			0.5	0.52114	1.22	1	0.893284
PDCL	-441.736	-441.736	0.997015	0.99	0.09098			0.5	0.463235	21.41	0.503	0.65227		-441.736	-441.736	0.997015	1	0.09098			0.5	0.52114	0.92	0.866	0.891765
PDCL	-441.736	-441.736	0.997015	0.99	0.09098			0.5	0.463235	1.17	1	0.818382		-441.736	-441.736	0.997015	1	0.09098			0.5	0.52114	0.92	0.865	0.891765
PDE6B	-7617.03	-7617.84	0.201389	0.505449	0.04016			-	-	0.58	0.143	0.284212		-7613.59	-7617.84	0.00354279	0.07121	0.04016			-	-	0.39	0.005	0.0374063
PDE6C	-4810.15	-4810.19	0.79281	0.981102	0.08481			-	-	0.36	0.844	0.818382		-4810.17	-4810.19	0.862006	1	0.08481			-	-	0.3	0.558	0.726007
PDE6D	-485.707	-485.767	0.728408	0.952428	0.02807			0.5	0.463235	-	-	-		-485.707	-485.767	0.728439	0.950644	0.02807			0.5	0.52114	-	-	-
PDE6H	-342.634	-342.634	1	0.99	0.0001			0.5	0.463235	1.08	1	0.818382		-342.634	-342.634	1	1	0.0001			0.5	0.52114	1.17	1	0.893284
PDGFRB	-15472.6	-15479.6	0.000179216	0.00413952		ω0=0.05645	ω1=0.40149	0.5	0.463235	5.54	0.853	0.818382		-15473.5	-15479.6	0.000447696	0.0125982		ω0=0.07546	ω1=0.00778	0.5	0.52114	1.12	0.594	0.727971
PHACTR4	-2005.87	-2005.94	0.717978	0.948423	0.72136			0.5	0.463235	0.19	0.32	0.481297		-2005.27	-2005.94	0.248683	0.58201	0.72136			0.5	0.52114	0.19	0.162	0.352571
PITX3	-1382.64	-1382.64	1	0.99	0.0001			0.5	0.463235	0	0.614	0.72345		-1382.64	-1382.64	1	1	0.0001			0.5	0.52114	0	0.586	0.727971
POU2F1	-1541.16	-1542.25	0.13942	0.490304	0.20643			0.5	0.463235	0	0.175	0.330127		-1541.9	-1542.25	0.403202	0.717626	0.20643			0.5	0.52114	0	0.443	0.634125
PPT1	-1210.93	-1210.98	0.757325	0.953485	0.16905			0.5	0.463235	0	0.792	0.8162		-1210.93	-1210.98	0.766836	0.963337	0.16905			0.5	0.52114	1.17	1	0.893284
PRDM1	-5633.82	-5633.91	0.676036	0.946451	0.11511			0.5	0.463235	0.99	0.998	0.818382		-5633.43	-5633.91	0.325024	0.641307	0.11513			0.5	0.52114	0.54	0.969	0.893284
PRKCI	-3012.75	-3012.85	0.647084	0.924597	0.01192			0.5	0.463235	8.53	0.551	0.69689		-3012.3	-3012.85	0.294133	0.627038	0.01192			0.5	0.52114	11.43	0.184	0.3933
PROX1	-3361.34	-3362.4	0.145261	0.490304	0.05184			0.5	0.463235	2.2	0.215	0.38596		-3361.18	-3362.4	0.118721	0.505079	0.05184			0.5	0.52114	0	0.127	0.303854
PVRL1	-1520	-1520.45	0.278053	0.570387	0.04208			0.5	0.463235	13.29	0.282	0.461971		-1742.19	-1742.97	0.211608	0.531665	0.04208			0.5	0.52114	12.18	0.192	0.4032
RAB18	-1094.81	-1094.81	0.989415	0.99	0.15686			0.5	0.463235	0.93	1	0.818382		-1094.75	-1094.81	0.725357	0.950644	0.15686			0.5	0.52114	0.93	1	0.893284
RCN1	-720.561	-721.462	0.179442	0.497414	0.11423			0.5	0.463235	50	0.102	0.231686		-720.563	-721.462	0.179886	0.505079	0.11423			0.5	0.52114	50	0.102	0.259774
RD3	-1026.43	-1026.61	0.544131	0.897817	0.07369			0.5	0.463235	11.84	0.581	0.718503		-1026.25	-1026.61	0.39005	0.712728	0.07369			0.5	0.52114	12.48	0.433	0.634125
RET	-2140.28	-2140.3	0.821363	0.99	0.0784			0.5	0.463235	11.81	0.11	0.240059		-2140.3	-2140.3	0.906552	1	0.0784			0.5	0.52114	9.51	0.112	0.2793
RGR	-844.658	-844.766	0.6421	0.924597	0.1512			0.055	0.33	1.19	0.622	0.72345		-842.983	-844.766	0.0589445	0.33174	0.1512			0.5	0.52114	0.32	0.132	0.303854
RHOJ	-788.805	-789.004	0.528706	0.893642	0.0316			0.5	0.463235	0.76	0.77	0.8085		-788.803	-789.004	0.526015	0.779121	0.0316			0.5	0.52114	48.44	0.396	0.6237
RNF2	-1765.8	-1765.8	0.997236	0.99	0.04423			0.5	0.463235	1.16	1	0.818382		-1827.24	-1765.8	0	0		ω0=0.04423	ω1=0.02035	0.5	0.52114	1.21	0.88	0.891765
RPE65	-1235.31	-1236.16	0.192379	0.503088	0.15239			0.5	0.463235	0.09	0.001	0.005565		-1235.2	-1236.16	0.166513	0.505079	0.15239			0.5	0.52114	0	0.028	0.11172
RPL24	-702.986	-729.019	0	0		ω0=0.00897	ω1=1.41645	1.96393e-07	3.093e-06	29.42	6.06023e-12	9.6354e-11		-727.115	-729.019	0.0510077	0.312234	0.20831			0.5	0.52114	0	0.016	0.0782654
RRM1	-2471.75	-2481.64	8.728e-06	0.00024194		ω0=0.01984	ω1=0.60761	0.0024958	0.0209647	0.07	0.002	0.0106		-2481.07	-2481.64	0.285804	0.62624	0.03025			0.5	0.52114	0	0.102	0.259774
RS1	-1168.35	-1168.67	0.426446	0.798723	0.03199			0.5	0.463235	0	0.864	0.818382		-1167.44	-1168.67	0.117929	0.505079	0.03199			0.5	0.52114	0	0.571	0.727971
RXRA	-1411.14	-1411.14	1	0.99	0.0001			0.5	0.463235	0	0.727	0.80114		-1411.14	-1411.14	1	1	0.0001			0.5	0.52114	0.08	0.068	0.208708
SH3PXD2B	-5095.68	-5097.57	0.05	0.33	0.13688			1.79087e-10	5.64165e-09	17.08	1.52964e-12	2.83815e-11		-5094.14	-5097.57	0.0088164	0.13783	0.13688			0.5	0.52114	3.96	0.017	0.0782654
SKI	-2734.78	-2767.24	0	0		ω0=0.06315	ω1=0.68718	8.82451e-08	1.589e-06	0.2	3.89824e-23	1.4469e-21		-2766.75	-2767.24	0.324372	0.641307	0.22565			0.5	0.52114	0	0.005	0.0374063
SKIL	-4557.56	-4557.96	0.375649	0.713219	0.11951			0.5	0.463235	24.05	0.029	0.09222		-4555.22	-4557.96	0.0192528	0.220139	0.11951			0.5	0.52114	1.89	0.026	0.11115
SLC25A25	-2323.17	-2324.2	0.151118	0.490304	0.00992			0.5	0.463235	0.68	0.414	0.583268		-2323.96	-2324.2	0.483924	0.761183	0.00992			0.003	0.0838894	18.88	7.37058e-10	8.82258e-08
SLC4A10	-4550.24	-4550.73	0.326055	0.636496	0.14249			0.417	0.463235	0	9.36795e-05	0.000802216		-4550.2	-4550.73	0.305403	0.631914	0.14249			0.5	0.52114	0	8.9795e-05	0.00153549
SMAD1	-2657.88	-2657.93	0.742608	0.953013	0.14527			0.5	0.463235	0	0.061	0.154302		-2656.01	-2657.93	0.0500301	0.312234	0.14527			0.5	0.52114	0	0.016	0.0782654
SMAD3	-1911.35	-1911.42	0.710063	0.948423	0.02813			0.5	0.463235	0	0.000290605	0.00215922		-1911.24	-1911.42	0.546734	0.801308	0.02813			0.5	0.52114	0	0.000361766	0.00541292
SOX14	-1558.38	-1558.39	0.89342	0.99	0.0151			0.5	0.463235	0	0.219	0.3869		-1558.39	-1558.39	0.975077	1	0.0151			0.5	0.52114	0	7.50501e-06	0.000224587
SOX2	-1359.91	-1359.91	0.986507	0.99	0.00731			0.5	0.463235	1.17	1	0.818382		-1359.91	-1359.91	0.984123	1	0.00731			0.5	0.52114	1.17	1	0.893284
SP3	-2839.61	-2840.29	0.526059	0.893642	0.03673			0.5	0.463235	0.67	0.433	0.587718		-2839.61	-2840.29	0.526059	0.779121	0.03673			0.5	0.52114	-	-	-
STRA6	-699.604	-701.212	0.0729442	0.388849	0.07709			0.021	0.147	0.37	0.53	0.678034		-699.257	-701.212	0.0480222	0.312234	0.07709			0.003	0.0838894	0.58	0.098	0.259774
TBC1D20	-1227.69	-1227.69	0.992864	0.99	0.04352			0.5	0.463235	0.95	1	0.818382		-1227.15	-1227.69	0.299151	0.628217	0.04352			0.5	0.52114	0	0.072	0.21546
TENM3	-806.925	-806.925	0.995932	0.99	0.04979			0.5	0.463235	0.87	0.299	0.461971		-806.917	-806.925	0.899569	1	0.04979			0.377	0.52114	0	0.445	0.634125
TGFB2	-1603.87	-1604.37	0.316552	0.626774	0.04496			0.5	0.463235	-				-1604.05	-1604.37	0.427212	0.740099	0.04496			0.5	0.52114	11.98	0.364	0.59686
TGIF1	-1172.13	-1172.15	0.826873	0.99	0.14754			0.5	0.463235	0.94	0.94	0.818382		-1171.79	-1172.15	0.397097	0.716303	0.14754			0.5	0.52114	48.44	0.379	0.60648
TH	-3248.54	-3248.67	0.602305	0.924597	0.04648			0.5	0.463235	1.01	0.975	0.818382		-3246.7	-3248.67	0.0469795	0.312234	0.04648			0.5	0.52114	1.19	0.606	0.732709
THY1	-1027.45	-1028.06	0.27093	0.570387	0.11952			0.5	0.463235	50	0.447	0.599411		-1027.32	-1028.06	0.226131	0.548562	0.11952			0.5	0.52114	0.47	0.38	0.60648
TMEM231	-1413.12	-1413.23	0.632696	0.924597	0.25905			0.476	0.463235	0.1	0.135	0.2835		-1412.21	-1413.23	0.152092	0.505079	0.25905			0.5	0.52114	22.51	0.138	0.311672
TSKU	-2123.51	-2124.64	0.133921	0.490304	0.18582			0.5	0.463235	42.17	0.129	0.27611		-2124.14	-2124.64	0.321276	0.641307	0.18582			0.379	0.52114	0.65	0.485	0.65971
TSPAN12	-1172.43	-1174.27	0.0551494	0.347441	0.07944			0.393	0.463235	3.94	0.026	0.0876909		-1173.39	-1174.27	0.18445	0.505079	0.07944			0.453	0.52114	0.84	0.751	0.831311
TUB	-388.461	-389.314	0.191408	0.503088	0.13207			0.5	0.463235	50	0.099	0.229556		-389.314	-389.314	0.997743	1	0.13207			0.5	0.52114	0.5	0.743	0.831311
TULP3	-1684.9	-1685.81	0.175565	0.496597	0.2211			0.5	0.463235	0.56	0.758	0.80666		-1685.55	-2209.46	7.27151e-230	5.1155e-228		ω0=0.22779	ω1=0.1016	0.02	0.405	1.58	0.131	0.303854
TWSG1	-1376.32	-1377.11	0.207869	0.505449	0.07726			0.5	0.463235	0	0.298	0.461971		-1376.89	-1377.11	0.500144	0.761183	0.07726			0.5	0.52114	0.29	0.698	0.79572
UNC119	-1045	-1049.04	0.00443748	0.0683375	0.02642			0.001	0.0105	50	0.006	0.0256846		-1048.96	-1049.04	0.677169	0.934095	0.02642			0.5	0.52114	0	0.313	0.53523
VEGFA	-1456.14	-1456.15	0.897606	0.99	0.60178			0.003	0.023625	46.91	3.58377e-05	0.000398454		-1454.9	-1456.15	0.113926	0.505079	0.60178			0.5	0.52114	0	0.006	0.0378
VSNL1	-773.819	-773.819	0.991785	0.99	0.01331			0.5	0.463235	1.17	1	0.818382		-773.654	-773.819	0.565822	0.820733	0.01331			0.5	0.52114	1.17	1	0.893284
VSX1	-1341.45	-1343.54	0.0411871	0.325226	0.12606			0.5	0.463235	0	0.142	0.284212		-1343.48	-1343.54	0.746317	0.954607	0.12606			0.499	0.52114	0.52	0.337	0.56525
WNT5A	-1913.95	-1912.4	0.0780138	0.395528	0.01081			0.5	0.463235	11.05	0.242	0.420853		-1912.13	-1912.4	0.467938	0.756769	0.01081			0.5	0.52114	44.75	0.2	0.405763
WNT7A	-1895.44	-1897.46	0.0445836	0.325226	0.01169			0.5	0.463235	0.48	0.178	0.33019		-1897.45	-1897.46	0.860477	1	0.01169			0.499	0.52114	1.18	0.582	0.727971
WNT7B	-1565.1	-1566.3	0.120704	0.490304	0.13653			0.5	0.463235	0	0.036	0.108292		-1565.25	-1566.3	0.148236	0.505079	0.13653			0.5	0.52114	0	0.049	0.172509
YY1	-399.168	-399.168	0.996432	0.99	0.22348			0.5	0.463235	0	0.642	0.736645		-398.278	-399.168	0.182071	0.505079	0.22347			0.5	0.52114	0.19	0.094	0.259774
KEGG "phototransduction pathway" orthologous detected by Orthofinder2 and Eggnog-mapper	LN L Two Ratio model	LN L One Ratio model	P-value	Q-value	One Ratio model ω	ωBackground in the Two Ratio model	ωF(Nycticorax nycticorax) in the Two Ratio model	P-value	Q-value	K	P-value	Q-value		LN L Two Ratio model	LN L One Ratio model	P-value	Q-value	One Ratio model ω	ωBackground in the Two Ratio model	ωF(Cochlearius cochlearius) in the Two Ratio model	P-value	Q-value	K	P-value	Q-value
ARR3	-4342.21	-4343.71	0.0830378	0.718959	0.05674			0.229	0.525	1.05	0.838	1		-4343.66	-4343.71	0.753867	1	0.05674			0.5	0.525	10.44	0.473	0.79464
CNGA1	-3351.65	-3351.79	0.596762	0.943444	0.10658			0.412	0.525	0.44	0.668	1		-3350.1	-3351.79	0.0657091	0.206984	0.10658			0.5	0.525	0.44	0.077	0.25872
CNGA3	-4837.72	-4837.78	0.74979	0.943444	0.13006			0.5	0.525	0.33	0.649	1		-4837.75	-4837.78	0.833056	1	0.13006			0.5	0.525	0	0.353	0.7413
CNGB1	-4736.5	-4737.16	0.247688	0.736872	0.08371			0.5	0.525	1.24	0.455	1		-4735.19	-4737.16	0.0470461	0.206984	0.08371			0.5	0.525	5.66	0.015	0.1008
GNAT1	-2069.9	-2075.83	0.000574592	0.0102565		ω0=0.02178	ω1=0.11283	0.5	0.525	0.89	0.648	1		-2074.09	-2075.83	0.0622275	0.206984	0.02855			-	-	0.86	0.592	0.8288
GNB1	-604.915	-604.915	0.998404	0.991667	0.16025			0.5	0.525	1.17	1	1		-604.915	-604.915	0.998404	1	0.16025			0.5	0.525	-	-	-
GNB3	-2102.41	-2103.27	0.191284	0.718959	0.05877			0.5	0.525	50	0.043	0.40635		-2103.2	-2103.27	0.712655	1	0.05877			0.5	0.525	0.02	0.062	0.25872
GNB5	-698.218	-698.218	1	0.991667	0.0001			0.5	0.525	6.91	0.708	1		-698.218	-698.218	1	1	0.0001			0.5	0.525	9.13	0.838	1
GRK7	-782.845	-783.098	0.47706	0.858367	0.08542			0.5	0.525	0.3	0.153	0.722925		-783.09	-783.098	0.898069	1	0.08542			0.5	0.525	0.33	0.136	0.3808
GUCY2F	-2950.25	-2950.53	0.458878	0.858367	0.38945			0.5	0.525	0.44	0.523	1		-2950.29	-2950.53	0.490763	0.951317	0.38945			0.5	0.525	20.7	0.465	0.79464
PDE6B	-7617.03	-7617.84	0.201389	0.718959	0.04016			0.5	0.525	0.58	0.143	0.722925		-7613.59	-7617.84	0.00354279	0.0669587	0.04016			0.5	0.525	0.39	0.005	0.084
PDE6C	-4810.15	-4810.19	0.79281	0.943444	0.08481			0.5	0.525	0.36	0.844	1		-4810.17	-4810.19	0.862006	1	0.08481			0.5	0.525	0.3	0.558	0.8288
PDE6H	-342.634	-342.634	1	0.991667	0.0001			0.5	0.525	1.08	1	1		-342.634	-342.634	1	1	0.0001			0.5	0.525	1.17	1	1
RGS9BP	-1376.76	-1377.16	0.375231	0.858367	0.03773			0.5	0.525	0.93	1	1		-1376.92	-1377.16	0.490987	0.951317	0.03773			0.5	0.525	-	-	-
RH1	-1921.49	-1921.57	0.691452	0.943444	0.03964			0.135	0.525	0.79	0.78	1		-1919.06	-1921.57	0.0252129	0.163424	0.03964			0.436	0.525	2.78	-	0.6168
SAG	-1898.68	-1898.92	0.480878	0.858367	0.15265			0.5	0.525	0.64	0.448	1		-1896.44	-1898.92	0.0259403	0.163424	0.15265			0.5	0.525	0.33	0.018	0.1008
SLC24A1	-2386	-2386.07	0.695103	0.943444	0.38238			0.5	0.525	0.67	0.766	1		-2385.01	-2386.07	0.145796	0.393648	0.38238			0.5	0.525	0.68	0.729	0.942092
SLC24A2	-2961.5	-2962.54	0.149557	0.718959	0.35525			0.5	0.525	0	0.009	0.1701		-2962.32	-2962.54	0.503342	0.951317	0.35525			0.486	0.525	0	0.937	1
GO “eye development processes”, “visual perception”, “detection of light stimulus” orthologous not found in the Scopus umbretta	LN L Two Ratio model	LN L One Ratio model	P-value	Q-value	One Ratio model ω	ωBackground in the Two Ratio model	ωF(Nycticorax nycticorax) in the Two Ratio model	P-value	Q-value	K	P-value	Q-value		LN L Two Ratio model	LN L One Ratio model	P-value	Q-value	One Ratio model ω	ωBackground in the Two Ratio model	ωF(Cochlearius cochlearius) in the Two Ratio model	P-value	Q-value	K	P-value	Q-value
ALDH1A1	-2878.54	-2879.32	0.212281	0.453563	0.17302			0.5	0.508594	0	0.167	0.32565		-2875.65	-2879.32	0.00671305	0.140747	0.17302			0.5	0.509091	0.74	0.467	0.735525
AQP1	-1984.1	-1987.14	0.0136809	0.11492	0.25499			0.008	0.1302	2.41	0.061	0.211575		-1987.06	-1987.14	0.689429	0.769144	0.25499			0.322	0.509091	0.68	0.581	0.838819
ATOH7	-914.242	-914.641	0.371919	0.624824	0.17405			0.5	0.508594	49.75	0.473	0.6773		-913.313	-914.641	0.103234	0.283495	0.17405			0.5	0.509091	48.44	0.153	0.441787
ATP8A2	-4172.38	-4179.96	9.82647e-05	0.00330169		ω0=0.26467	ω1=0.0001	0.5	0.508594	1.17	0.002	0.01365		-4179.69	-4179.96	0.45508	0.6018	0.24606			0.000305626	0.010269	0	0.011	0.190575
B9D1	-511.192	-511.425	0.495043	0.647355	0.04012			0.5	0.508594	38.47	0.504	0.6773		-510.516	-511.425	0.177417	0.351878	0.04012			0.5	0.509091	24.07	0.114	0.43155
CNGB3	-653.08	-653.153	0.704026	0.788509	0.24003			0.285	0.508594					-652.546	-653.153	0.270616	0.439136	0.24003			0.5	0.509091	-	-	-
CRYBA2	-1686.13	-1687.36	0.117476	0.351998	0.12234			0.5	0.508594	50	0.27	0.4095		-1684.48	-1687.36	0.0164474	0.140747	0.12234			0.5	0.509091	1.17	1	1
GLRB	-2446.37	-2446.68	0.430596	0.629044	0.02469			0.5	0.508594	1.2	0.767	0.80899		-2446.06	-2446.68	0.266219	0.439136	0.02469			0.5	0.509091	8.8	0.463	0.735525
GNAQ	-1652.29	-1654.28	0.0459158	0.220396	0.17531			0.5	0.508594	0	0.004	0.02184		-1652.76	-1654.28	0.0812169	0.277005	0.17531			0.5	0.509091	0	0.019	0.21945
GPM6A	-1777.61	-1779.19	0.076118	0.319696	0.236			0.5	0.508594	0	0.104	0.28392		-1777.4	-1779.19	0.0588841	0.26277	0.236			0.5	0.509091	0	0.183	0.487765
HDAC2	-2301.52	-2301.62	0.660453	0.784643	0.00669			0.5	0.508594	50	0.001	0.0091		-2301.46	-2301.62	0.580174	0.690407	0.00669			0.5	0.509091	15.88	0.06	0.259875
IFT88	-570.737	-570.737	0.998404	0.988235	0.0778			-	-	-	-	-		-570.199	-570.737	0.299777	0.465307	0.0778			0.5	0.509091	37.65	0.277	0.564591
IMPG1	-6373.88	-6380.43	0.000294277	0.00494385		ω0=0.25614	ω1=0.67483	8.48139e-12	2.76069e-10	0.5	8.00874e-13	2.18673e-11		-6380.14	-6380.43	0.444134	0.6018	0.28928			0.5	0.509091	0.01	0.01	0.190575
KERA	-2012.46	-2013.71	0.113833	0.351998	0.1765			0.5	0.508594	0	0.16	0.32565		-2013.48	-2013.71	0.500649	0.616316	0.1765			0.159	0.509091	1.44	0.353	0.643761
LRP6	-5760.31	-5760.95	0.259097	0.512097	0.02958			0.5	0.508594	1.21	0.67	0.795261		-5759.54	-5760.95	0.093111	0.277005	0.02958			0.5	0.509091	1.27	0.491	0.739702
LUM	-2135.59	-2135.59	0.996615	0.988235	0.13702			0.5	0.508594	0.71	0.614	0.761918		-2132.55	-2135.59	0.0137214	0.140747	0.13702			0.5	0.509091	0	0.03	0.2574
NINJ1	-803.155	-804.386	0.116535	0.351998	0.19136			0.5	0.508594	0.85	0.821	0.80899		-803.131	-804.386	0.113162	0.288564	0.19136			0.5	0.509091	0.85	0.824	1
NKD1	-2239.06	-2243.07	0.00465242	0.0521071	0.21635			0.5	0.508594	0	0.078	0.2366		-2242.45	-2243.07	0.265789	0.439136	0.21635			0.5	0.509091	0.68	0.386	0.668745
NRP1	-3685.86	-3686.81	0.168348	0.404034	0.1436			0.5	0.508594	0	0.241	0.387018		-3684.05	-3686.81	0.0188218	0.140747	0.1436			0.5	0.509091	0	0.137	0.43155
OTX2	-663.773	-663.773	1	0.988235	0.0001			0.5	0.508594	0	0.827	0.80899		-663.773	-663.773	1	1	0.0001			0.5	0.509091	0	0.681	0.87395
PDC	-1405.15	-1406.32	0.125714	0.351998	0.11954			0.5	0.508594	50	0.128	0.2912		-1405.29	-1406.32	0.151815	0.318812	0.11954			0.083	0.509091	5.63	0.049	0.2574
PPP2R3A	-7281.42	-7281.5	0.677222	0.784643	0.25363			0.338	0.508594	1.08	0.886	0.80899		-7281.26	-7281.5	0.487679	0.616316	0.25363			0.5	0.509091	0.14	0.052	0.2574
PRPH2	-3578.85	-3580.88	0.0436789	0.220396	0.10426			0.5	0.508594	1	1	0.853125		-3578.32	-3580.88	0.0236549	0.140747	0.10427			0.18	0.509091	0.99	0.987	1
RP1	-8537.22	-8537.7	0.328065	0.580157	0.46904			0.5	0.508594	1.7	0.521	0.6773		-8537.42	-8537.7	0.455143	0.6018	0.46904			0.5	0.509091	0	0.21	0.506756
RPGR	-3902.1	-3902.35	0.472638	0.647355	0.29695			0.291	0.508594	34.04	0.209	0.356606		-3902.23	-3902.35	0.61876	0.712572	0.29695			0.5	0.509091	0.14	0.234	0.506756
RPGRIP1L	-1051.78	-1052.34	0.286855	0.535462	0.22819			0.5	0.508594	0.88	0.889	0.80899		-1050.31	-1052.34	0.0439982	0.224391	0.22819			0.5	0.509091	0.93	0.88	1
SEMA5B	-4323.96	-4324.28	0.427641	0.629044	0.02227			0.5	0.508594	1.07	0.92	0.810194		-4323.23	-4324.28	0.146536	0.318812	0.02227			0.5	0.509091	1.23	0.648	0.87395
SLC24A4	-794.762	-795.527	0.215982	0.453563	0.41574			0.5	0.508594	0	0.122	0.2912		-795.525	-795.527	0.947041	1	0.41574			0.5	0.509091	0.12	0.225	0.506756
SLITRK6	-5050.05	-5050.06	0.856522	0.928359	0.17597			0.5	0.508594	1.27	0.826	0.80899		-5049.67	-5050.06	0.378808	0.563476	0.17597			0.5	0.509091	3.16	0.319	0.614075
TH	-3078.79	-3078.95	0.568692	0.707706	0.04987			0.5	0.508594	0.9	0.836	0.80899		-3077.4	-3078.95	0.0776975	0.277005	0.04987			0.5	0.509091	0.96	0.939	1
TTC8	-3169	-3171.58	0.0231328	0.155453	0.24262			0.5	0.508594	0	0.001	0.0091		-3170.55	-3171.58	0.150709	0.318812	0.24262			0.5	0.509091	0.47	0.128	0.43155
UCHL3	-1430.73	-1431.79	0.146018	0.377401	0.15909			0.5	0.508594	0	0.007	0.03185		-1429.1	-1431.79	0.020406	0.140747	0.15909			0.5	0.509091	7.9	0.668	0.87395
WDPCP	-2687.08	-2687.43	0.401282	0.629044	0.34249			0.395	0.508594	0.26	0.183	0.33306		-2686.01	-2687.43	0.0915992	0.277005	0.34249			0.485	0.509091	1	1	1
WNT5B	-1755.4	-1755.62	0.50093	0.647355	0.02371					0	0.062	0.211575		-1754.91	-1755.62	0.230644	0.433368	0.02371					0	0.048	0.2574
GO “eye development processes”, “visual perception”, “detection of light stimulus” orthologous not found in the Anhinga anhinga, Cochlearius cochlearius or Nipponia nippon	LN L Two Ratio model	LN L One Ratio model	P-value	Q-value	One Ratio model ω	ωBackground in the Two Ratio model	ωF(Nycticorax nycticorax) in the Two Ratio model	P-value	Q-value	K	P-value	Q-value		LN L Two Ratio model	LN L One Ratio model	P-value	Q-value	One Ratio model ω	ωBackground in the Two Ratio model	ωF(Cochlearius cochlearius) in the Two Ratio model	P-value	Q-value	K	P-value	Q-value
ALDH1A2	-1233.19	-1233.32	0.610838	1	0.01734			0.5	0.429545	39.4	0.591	0.71638		-1233.11	-1233.32	0.523665	1	0.01734			0.5	0.525	40.41	0.325	0.434318
CALB1	-718.398	-718.398	0.994954	1	0.04697			0.5	0.429545	9.14	0.562	0.71638		-717.989	-718.398	0.36609	0.896921	0.04697			0.5	0.525	9.75	0.396	0.4494
COL1A1	-360.69	-360.69	0.996808	1	0.02123			0.5	0.429545	-	-	-		-360.69	-360.69	0.996808	1	0.02123			0.5	0.525	-	-	-
EPAS1	-5333.24	-5333.27	0.82911	1	0.22765			0.5	0.429545	0.11	0.002	0.008925		-5332.42	-5333.27	0.193711	0.61019	0.22765			0.5	0.525	0	0.001	0.00735
FGFR3	-670.86	-671.313	0.341363	1	0.05985			0.5	0.429545	0	0.775	0.85		-670.344	-671.313	0.163964	0.61019	0.05985			0.5	0.525	0	0.863	0.704783
GJA3	-3303.25	-3304.74	0.0840809	0.926993	0.16705			0.5	0.429545	3.5	0.061	0.15555		-3304.74	-3304.74	0.919854	1	0.16705			0.5	0.525	0.7	0.729	0.630371
GJC1	-1592.74	-1593.27	0.304045	1	0.05405			0.5	0.429545	50	0.203	0.452944		-1592.35	-1593.27	0.175504	0.61019	0.05405			0.5	0.525	-	-	-
IMPG2	-8145.15	-8145.2	0.749414	1	0.37914			2.42368e-11	2.29038e-10	39.63	0.013	0.04641		-8145.2	-8145.2	0.968233	1	0.37914			0.004	0.084	0.4	0.428	0.4494
LAMA1	-1795.71	-1796.61	0.178904	0.986208	0.24402			0.5	0.429545	1.17	1	0.85		-1796.57	-1796.61	0.769208	1	0.24402			0.5	0.525	0	0.038	0.0819
MYO7A	-1065.38	-1065.38	1	1	0.0001			0.5	0.429545	6.89	0.851	0.85		-1065.38	-1065.38	1	1	0.0001			0.5	0.525	15.7	0.006	0.01764
NPR1	-1231.48	-1232.55	0.143641	0.986208	0.04409			0.5	0.429545	50	0.059	0.15555		-1230.91	-1232.55	0.0702302	0.387143	0.04409			0.5	0.525	50	0.057	0.104737
NR1B2	-427.239	-427.236	0.946898	1	0.00025			0.5	0.429545	1.16	1	0.85		-427.236	-427.242	0.913878	1	0.00027			0.5	0.525	0.09	0.15	0.245
OLFM3	-1882.55	-1895.38	4.11e-07	9e-06		ω0=0.17204	ω1=0.90961	3.98566e-10	2.51097e-09	0	1.89477e-12	3.37365e-11									-	-	-	-	-
RAB3GAP1	-3721.75	-3721.76	0.871068	1	0.07683			0.5	0.429545	1.02	0.949	0.85		-3719.31	-3721.76	0.0269457	0.29708	0.07683			0.5	0.525	3.44	0.039	0.0819
RORB	-969.486	-969.486	0.998404	1	0.05464			0.5	0.429545	0.62	0.43	0.71638		-969.486	-969.486	0.998404	1	0.05464			0.5	0.525	21.34	0.246	0.36162
SLC7A11	-2722.23	-2722.23	0.960218	1	0.25719			7.53665e-05	0.000356107	2.37	0.001	0.00595		-2718.11	-2722.23	0.00412459	0.090956	0.25719			0.5	0.525	0	0.002	0.0098
TGFBR2	-3119.6	-3119.69	0.670577	1	0.17719			0.5	0.429545	0.63	0.468	0.71638		-3119.61	-3119.69	0.690057	1	0.17719			0.475	0.525	0.6	0.424	0.4494
TRPM1	-584.649	-584.743	0.665155	1	0.00843			0.5	0.429545	0	0.602	0.71638		-584.64	-584.743	0.650871	1	0.00843			0.5	0.525	0	0.585	0.537469
VIM	-1042.7	-1042.73	0.802522	1	0.0278			0.5	0.429545	0.05	0.558	0.71638		-1042.51	-1042.73	0.513941	1	0.0278			0.5	0.525	0.05	0.557	0.537469
WDR19	-4049.07	-4049.37	0.436236	1	0.11189			5.81907e-21	1.0998e-19	0.97	0.889	0.85		-4047.45	-4049.37	0.0499456	0.367103	0.11189			0.5	0.525	2.3	0.003	0.011025
ZNF513	-661.976	-662.137	0.57152	1	0.00721			0.5	0.429545	0.6	0.444	0.71638		-662.054	-662.137	0.684363	1	0.00721			0.5	0.525	0.98	0.944	0.730358
GO “eye development processes”, “visual perception”, “detection of light stimulus” orthologous parttial assembled in the Nycticorax nycticorax	LN L Two Ratio model	LN L One Ratio model	P-value	Q-value	One Ratio model ω	ωBackground in the Two Ratio model	ωF(Nycticorax nycticorax) in the Two Ratio model	P-value	Q-value	K	P-value	Q-value		LN L Two Ratio model	LN L One Ratio model	P-value	Q-value	One Ratio model ω	ωBackground in the Two Ratio model	ωF(Cochlearius cochlearius) in the Two Ratio model	P-value	Q-value	K	P-value	Q-value
ACTL6A	-2197.73	-2197.79	0.727942	1	0.00442			0.5	0.525	48.44	0.173	0.461475		-2197.67	-2197.79	0.618773	1	0.00442			0.5	0.525	47.16	0.119	0.12495
GNAT2	-221.287	-221.287	1	1	0.0001			0.5	0.525	0	0.293	0.461475		-221.287	-221.287	1	1	0.0001			0.5	0.525	0.15	0.088	0.12495
TWIST2	-780.298	-780.298	0.992864	1	0.0001			0.5	0.525	1.08	1	1		-780.298	-780.298	0.992687	1	0.0001			-	-	-	-	-
