# Supplementary material for: Genomic insight into the nocturnal adaptation of the black-crowned night heron (Nycticorax nycticorax)
Source: BMC Genomics. 2022 Oct 3;23:683. doi: 10.1186/s12864-022-08904-y (PMC9531477; doi:10.1186/s12864-022-08904-y)
Supplement: Supplementary file 4 — Additional file 4: Supplement Table S3. xlsx [file 12864_2022_8904_MOESM4_ESM.xlsx]

## Sheet: sheet1
Supplement Table S4 Little egret ORs TPM (TACO result).
Initial search Gene ID	Scaffold location	CDS lengh (bp)	ORF search start	ORF search end	Transcript lengh (bp)	NES-NN-OE (TPM)	A-NN-OE (TPM)	UniProtKB Plus Swiss-Prot
Ega_R000171	scaffold1000	876	9118	11493	930	0	0.089	OR14	EG=	Egretta garzetta
Ega_R000292	scaffold1010	876	10747	13122	978	0	0.03	OR14	A=	Average adult group TPM
Ega_R000293	scaffold1010	876	16286	18661	1002	0.095	0.062	OR14	NES=	Average nestling group TPM
Ega_R000296	scaffold1014	921	5151	7571	936	0.089	0.082	OR14	OE=	Olfactory epithelium
Ega_R000333	scaffold1031	572	1	1702	Partial	0.007	0	OR14	Samples GEO accession	Nestling group	GSM5911018	GSM5911019	GSM5911020
Ega_R000438	scaffold1064	543	1	1433	Partial	0.011	0	OR14		Adult group	GSM5911021	GSM5911022	GSM5911023
Ega_R000439	scaffold1064	659	46900	50559	702	0.027	0.125	OR14
Ega_R000440	scaffold1064	449	59434	61383	Partial	0	0.081	OR14
Ega_R000442	scaffold1067	266	7720	9486	Partial	0	0.227	OR14
Ega_R001106	scaffold1175	897	9970	12366	975	0.158	0.009	OR14
Ega_R001196	scaffold119	924	39657	42080	936	0.35	0.264	OR14
Ega_R001198	scaffold119	852	53287	55638	1071	0.176	0.111	OR14
Ega_R001199	scaffold119	852	61465	65317	819	0.046	0	OR14
Ega_R001200	scaffold119	888	81624	84011	933	0.171	0.012	OR14
Ega_R001201	scaffold119	897	93935	96331	966	0.338	0.14	OR14
Ega_R001202	scaffold119	897	101137	103533	960	0.076	0.131	OR14
Ega_R001203	scaffold119	918	113474	115891	1038	0.062	0.005	OR14
Ega_R001204	scaffold119	888	123392	125779	1233	0.309	0.142	OR14
Ega_R001205	scaffold119	900	147491	149890	918	0.11	0.47	OR14
Ega_R001206	scaffold119	323	158764	160587	Partial	0.128	0	OR14
Ega_R001207	scaffold119	452	174632	176584	Partial	0.122	0.099	OR14
Ega_R001208	scaffold119	852	177194	179546	Partial	0.066	0.112	Olfr867
Ega_R001209	scaffold119	248	182099	183847	Partial	0.122	0.099	OR14
Ega_R001210	scaffold119	921	186552	188972	912	0.417	0.301	OR14
Ega_R001211	scaffold119	572	203007	205079	Partial	0.062	0.094	OR14
Ega_R001212	scaffold119	506	222901	224907	Partial	0.262	0.223	OR14
Ega_R001213	scaffold119	879	241853	244231	1155	0.135	0.117	OR14
Ega_R001217	scaffold119	885	295357	297745	1029	0.295	0.061	OR14
Ega_R001219	scaffold119	921	321155	323575	915	0.256	0.428	OR14
Ega_R001314	scaffold1226	506	1904	3910	Partial	0.064	0	OR14
Ega_R001454	scaffold128	894	309	2702	1005	0.077	0.049	OR14
Ega_R001456	scaffold128	900	12784	15183	1071	0.131	0.1	OR14
Ega_R001729	scaffold1345	440	1	1838	Partial	0.198	0.057	OR14
Ega_R001732	scaffold1345	500	23343	25343	Partial	0.015	0.026	OR14
Ega_R002301	scaffold1480	906	22461	24866	948	0.069	0.04	OR5
Ega_R002692	scaffold1555	900	13417	15816	936	0.057	0.135	OR14
Ega_R002796	scaffold1581	900	2	2621	900	0.227	0.139	OR14
Ega_R002818	scaffold1599	284	3	1787	Partial	0.568	0.68	OR14
Ega_R003252	scaffold1704	263	216	1979	Partial	0	0.173	OR14
Ega_R003451	scaffold1783	753	13017	15269	936	0.186	0.021	OR14
Ega_R003678	scaffold1869	278	1	1133	Partial	0.036	0	OR14
Ega_R003896	scaffold1938	876	1	2144	912	0.023	0.061	OR14
Ega_R004293	scaffold2088	296	1	1080	Partial	0.487	0.445	OR14
Ega_R004989	scaffold2293	870	332	2701	975	0.182	0.154	OR14
Ega_R005473	scaffold249	900	425	2824	930	0.174	0.014	OR14
Ega_R005475	scaffold249	970	24954	27424	750	0	0.111	OR14
Ega_R008681	scaffold355	876	1157	3532	936	0.34	0.157	OR14
Ega_R008919	scaffold367	285	752459	754244	Partial	0.025	0	OR14
Ega_R009732	scaffold398	927	1786	4212	1086	0.208	0.056	OR14
Ega_R010582	scaffold438	996	6603	10599	996	0.05	0	OR14
Ega_R010584	scaffold438	903	32361	34763	939	0.232	0.232	OR14
Ega_R011199	scaffold459	449	2493	4442	Partial	0	0.058	OR14
Ega_R011201	scaffold459	912	11321	13732	912	0.045	0.009	OR14
Ega_R011519	scaffold475	876	9491	11866	981	0.342	0.934	OR14
Ega_R011520	scaffold475	752	14428	18180	768	0.04	0	OR14
Ega_R011525	scaffold477	900	8116	10515	918	0.256	0.261	OR14
Ega_R011526	scaffold483	273	1916	5189	Partial	0.065	0.004	OR14
Ega_R011562	scaffold477	894	12185	14579	Partial	0	0.115	OR14
Ega_R011564	scaffold483	876	36134	38509	1023	0.114	0.043	OR14
Ega_R011565	scaffold483	891	41888	44278	1092	0.023	0.028	OR14
Ega_R011566	scaffold483	874	49200	53074	874	0.041	0.328	OR14
Ega_R011567	scaffold483	729	60004	63733	729	0.223	0.071	OR14
Ega_R011569	scaffold483	906	73236	75641	921	0.045	0.152	OR14
Ega_R012218	scaffold515	876	12376	14751	936	0	0.034	OR14
Ega_R012220	scaffold515	893	36647	40540	690	0.145	0.088	OR14
Ega_R012221	scaffold515	927	50145	52571	933	0.327	0.332	OR14
Ega_R012222	scaffold515	882	64562	66943	1038	0.114	0.058	OR14
Ega_R012341	scaffold528	759	9722	11980	924	0.072	0.142	OR14
Ega_R012342	scaffold528	891	19888	22278	981	0.192	0.038	OR14
Ega_R012343	scaffold528	873	30494	32866	954	0.035	0.061	OR14
Ega_R012929	scaffold562	879	12599	14977	1044	0.325	0.342	OR14
Ega_R012930	scaffold562	500	26232	28232	Partial	0.257	0.01	OR14
Ega_R012931	scaffold562	874	37004	40878	874	0.206	0.086	OR14
Ega_R012932	scaffold562	900	54183	56582	936	0.107	0.074	OR14
Ega_R012933	scaffold562	876	62864	65239	936	0.076	0.174	OR14
Ega_R012934	scaffold562	756	76525	78780	1047	0.03	0.059	OR14
Ega_R012935	scaffold562	891	90996	93386	930	0.248	0.227	OR14
Ega_R012936	scaffold562	1348	100239	104587	1348	0.162	0.563	OR14
Ega_R012937	scaffold562	875	110918	114793	1083	0.297	0.122	OR14
Ega_R012938	scaffold562	885	123223	125607	945	0.035	0.142	OR14
Ega_R013204	scaffold587	883	33601	37484	687	0	0.052	OR14
Ega_R013205	scaffold587	891	42966	45356	912	0.071	0.122	OR14
Ega_R013206	scaffold587	879	51840	54218	1035	0.339	0.273	OR14
Ega_R013400	scaffold592	921	4281	6701	1185	0.014	0	OR14
Ega_R013401	scaffold592	885	16481	18865	942	0.141	0.041	OR14
Ega_R013403	scaffold592	870	43447	45816	912	0.203	0.133	OR14
Ega_R013404	scaffold592	867	57900	60266	1035	0.126	0.498	OR14
Ega_R013405	scaffold592	886	71659	75545	864	0	0.058	OR14
Ega_R013406	scaffold592	959	97326	99785	Partial	0.009	0	OR49
Ega_R014111	scaffold648	15116	1	17246	675	0.146	0	OR14
Ega_R014113	scaffold648	897	36431	38828	981	0.32	0.231	OR14
Ega_R014141	scaffold652	933	183151	185583	975	0.239	1.015	OR51
Ega_R014251	scaffold675	734	70	2517	723	0.149	0	OR14
Ega_R014587	scaffold698	278	28182	29960	Partial	0	0.451	OR14
Ega_R014588	scaffold698	918	41284	43701	930	0.13	0.081	OR14
Ega_R014748	scaffold700	897	2081	4477	1020	0.275	1.014	OR14
Ega_R014750	scaffold700	883	17672	21555	762	0.297	0.412	OR14
Ega_R014957	scaffold726	900	27310	29709	984	0.456	0.059	OR14
Ega_R014959	scaffold726	876	48332	50707	1233	0.123	0.184	OR14
Ega_R015154	scaffold761	284	4902	6686	Partial	0.107	0.188	OR14
Ega_R015156	scaffold761	285	29676	31461	Partial	0.024	0	OR14
Ega_R015322	scaffold789	656	1	3143	656	0.393	0.867	OR14
Ega_R015558	scaffold80	888	480	2889	1011	0.03	0	OR14
Ega_R015559	scaffold80	753	15869	18121	936	0.08	0	OR14
Ega_R015560	scaffold80	755	27959	31714	759	0.352	0.213	OR14
Ega_R015561	scaffold80	918	41693	44110	936	0.137	0.306	OR14
Ega_R015562	scaffold80	900	62462	64861	930	0.034	0.004	OR14
Ega_R015563	scaffold80	900	114401	116800	1026	0.074	0.024	OR14
Ega_R015572	scaffold809	900	752	4652	900	0.092	0.038	OR14
Ega_R015573	scaffold809	927	19863	22289	987	0.133	0.126	OR14
Ega_R015711	scaffold826	900	934	3333	962	0.656	0.192	OR14
Ega_R015737	scaffold830	572	-287	1785	Partial	0.04	0.236	OR14
Ega_R015738	scaffold830	37041	15073	53614	1191	0	0.106	OR14
Ega_R015739	scaffold830	900	28665	31064	1023	0.353	0.037	OR14
Ega_R015740	scaffold830	900	42616	45015	1191	0.134	0.075	OR14
Ega_R015887	scaffold85	930	4003884	4006313	1011	0.152	0	OR10
Ega_R015925	scaffold860	876	9998	12373	888	0.128	0	OR14
Ega_R015927	scaffold860	897	31944	35841	696	0.023	0	OR14
Ega_R016023	scaffold881	876	28732	31107	936	0.246	0.434	OR14
Ega_R016024	scaffold881	860	41881	45741	860	0.259	0.609	OR14
Ega_R016025	scaffold881	919	51352	55271	651	0.181	0.389	OR14
Ega_R016226	scaffold91	908	4854239	4858147	687	0	0.059	OR14
Ega_R016439	scaffold951	900	9966	12365	915	0.03	0.107	OR14
Ega_R016559	scaffold982	924	2193	4616	1050	0.122	0.296	OR14
Ega_R016560	scaffold982	494	15319	17313	Partial	0.06	0.025	OR14
Ega_R016561	scaffold99	876	31798	34173	1137	0.349	0.445	OR14
Ega_R016562	scaffold99	876	40690	43065	1020	0.133	0.094	OR14
Ega_R016564	scaffold99	900	56892	59291	936	0.123	0.286	OR14
Ega_R016565	scaffold99	38441	68452	109893	954	0.136	0.31	OR14
Ega_R016566	scaffold99	506	80757	82763	Partial	0.038	0.167	OR14
Ega_R016576	scaffold997	906	112403	114808	927	0.041	0.172	OR4
Ega_R016577	scaffold997	894	123617	126010	981	0.123	0.003	OR4

## Sheet: sheet2
Supplement Table S3 Black-crowned night heron ORs TPM (TACO result).
Initial search Gene ID	Scaffold location	CDS lengh (bp)	ORF search start	ORF search end	Transcript lengh (bp)	NES-NN-OE (TPM)	A-NN-OE (TPM)	UniProtKB Plus Swiss-Prot
NheS0011g140	scaffold_11	950	7680774	7683224	1011	0.218	0.036	OR10	NN=	Nycticorax nycticorax
NheS0071g001	scaffold_71	9085	22745	13660	Partial	0.03	0.084	Olfr1030	A=	Average Adult group TPM
NheS0181g053	scaffold_181	905	1731701	1734106	936	0.139	0	OR6	NES=	Average nestling group TPM
NheS0181g055	scaffold_181	875	1767692	1770067	987	0.65	0.535	OR4	OE=	Olfactory epithelium
NheS0529g009	scaffold_529	890	304439	306829	936	1.334	0.09	OR14	Samples GEO accession	Nestling group	GSM5911024	GSM5911025	GSM5911026
NheS0529g010	scaffold_529	890	321196	323586	1104	0.107	0	OR14		Adult group	GSM5911027	GSM5911028	GSM5911029
NheS0698g005	scaffold_698	923	101643	104066	1029	0.329	0.364	OR5
NheS0698g006	scaffold_698	17822	114226	133548	981	0.336	0.107	OR4
NheS0824g001	scaffold_824	890	35950	38340	957	0.468	0	OR14
NheS0824g002	scaffold_824	890	47793	50183	981	0.161	0.041	OR14
NheS0824g003	scaffold_824	19531	72833	93864	969	0.255	0.208	OR14
NheS0907g001	scaffold_907	864	53904	56294	942	0.394	0.194	OR6
NheS0964g002	scaffold_964	935	34673	37108	981	0.188	0.032	Olfr1052
NheS0971g001	scaffold_971	1989	6919	8908	Partial	0.31	0	OR14
NheS0971g002	scaffold_971	281	45459	47240	924	1.137	0.2	OR14
NheS0971g003	scaffold_971	575	73299	73874	Partial	0.763	0.015	OR14
NheS0974g001	scaffold_974	890	24081	26471	924	0.751	0.125	OR14
NheS1013g002	scaffold_1013	18126	19909	38035	Partial	0.182	0	OR14
NheS1016g001	scaffold_1016	896	21157	23553	933	0.791	0.052	OR14
NheS1016g002	scaffold_1016	908	51354	53762	1062	1.531	0.078	OR14
NheS1047g002	scaffold_1047	870	54608	57025	960	0.761	0	OR52
NheS1062g002	scaffold_1062	284	24218	24502	Partial	3.23	0.566	OR14
NheS1062g003	scaffold_1062	14380	39869	54249	Partial	0.535	0	OR14
NheS1141g001	scaffold_1141	650	322	2472	957	0.554	0.041	OR14
NheS1146g001	scaffold_1146	650	8461	10611	951	0.249	0	OR14
NheS1194g001	scaffold_1194	968	34117	36585	978	1.118	0.65	OR6
NheS1207g001	scaffold_1207	572	1	1575	957	0.334	0	OR14
NheS1207g002	scaffold_1207	281	31668	33449	936	0.388	0	OR14
NheS1235g001	scaffold_1235	284	11697	11981	Partial	0.095	0	OR14
NheS1243g001	scaffold_1243	890	13577	15967	915	0.793	0	OR14
NheS1243g002	scaffold_1243	650	23346	25496	1260	0.321	0	OR14
NheS1272g001	scaffold_1272	18560	2854	22914	933	0.215	0	OR14
NheS1272g002	scaffold_1272	926	25133	27559	921	0.2	0.065	OR14
NheS1301g001	scaffold_1301	656	10088	10744	Partial	0.577	1.749	OR14
NheS1301g002	scaffold_1301	929	13797	16226	1044	0.63	1.916	OR14
NheS1302g001	scaffold_1302	890	18277	20667	918	0.944	0	OR14
NheS1312g001	scaffold_1312	921	2468	4888	945	0.285	0	OR52
NheS1312g002	scaffold_1312	891	10128	12518	957	0.169	0.166	OR51
NheS1312g003	scaffold_1312	939	16857	19295	975	1.399	0.736	OR51
NheS1327g001	scaffold_1327	284	3168	4952	936	0.804	0.29	OR14
NheS1327g002	scaffold_1327	908	16384	18792	1062	0.229	0.033	OR14
NheS1378g001	scaffold_1378	587	10426	12513	924	1.135	0.05	OR14
NheS1388g001	scaffold_1388	890	1	2174	1197	0.815	0	OR14
NheS1396g001	scaffold_1396	284	7504	9288	963	1.481	0.026	OR14
NheS1413g001	scaffold_1413	284	768	2552	1020	0.214	0	OR14
NheS1424g001	scaffold_1424	284	23709	25493	1014	0.27	0	OR14
NheS1426g001	scaffold_1426	947	6280	8727	960	0.428	0	OR2
NheS1500g001	scaffold_1500	575	13974	14549	Partial	0.315	0	OR14
NheS1528g001	scaffold_1528	899	3351	5750	933	0.199	0	OR14
NheS1529g001	scaffold_1529	890	798	3188	915	0.865	0	OR14
NheS1684g001	scaffold_1684	473	9469	11442	912	0.721	0	OR14
NheS1703g001	scaffold_1703	575	5629	7704	936	0.684	0.065	OR14
NheS1796g001	scaffold_1796	371	5188	5559	Partial	0.144	0	OR14
NheS1831g001	scaffold_1831	890	4209	6599	1005	0.588	0	OR14
NheS1851g001	scaffold_1851	890	3038	3928	Partial	0.329	0	OR14
NheS2131g001	scaffold_2131	890	1	2249	1131	0.441	0	OR14
NheS2215g001	scaffold_2215	281	3849	4130	Partial	0.377	0.146	OR14
NheS2236g001	scaffold_2236	929	4007	4936	Partial	0.044	0.296	OR12
NheS2506g001	scaffold_2506	890	3955	6345	1023	0.44	0	OR14
NheS3931g001	scaffold_3931	890	350	2740	933	0.43	0	OR14
NheS4312g001	scaffold_4312	284	1711	1995	Partial	0.684	0	OR14
